# Supplementary material for: Crystal structure of μ-oxido-1,1′κ2 O:O-bis{tetra-μ-oxido-1:2κ2 O:O;1:3κ2 O:O;2:3κ4 O:O-tris[1,2,3(η5)-penta­methyl­cyclo­penta­dien­yl]-trianglo-trititanium(IV)}
Source: Acta Crystallogr E Crystallogr Commun. 2015 Mar 21;71(Pt 4):m97. doi: 10.1107/S2056989015004041 (PMC4438812; doi:10.1107/S2056989015004041)
Supplement: Supplementary file 1 [file e-71-00m97-sup1.cif]

##############################################################################
#                                                                            #
# This CIF contains the data in a paper accepted for publication in          #
# Acta Crystallographica Section E. It conforms to the requirements of       #
# Notes for Authors for Acta Crystallographica Section E, and has been       #
# peer reviewed under the auspices of the IUCr Commission on Journals.       #
#                                                                            #
# Full details of the Crystallographic Information File format               #
# are given in the paper "The Crystallographic Information File (CIF):       #
# a New Standard Archive File for Crystallography" by S. R. Hall, F. H.      #
# Allen and I. D. Brown [Acta Cryst. (1991), A47, 655-685].                  #
#                                                                            #
# The current version of the core CIF dictionary is obtainable from          #
# ftp://ftp.iucr.org/pub/cif_core.dic.                                       #
#                                                                            #
# Software is freely available for graphical display of the structure(s)     #
# in this CIF. For information consult the CIF software page                 #
# http://www.iucr.org/resources/cif/software.                                #
#                                                                            #
# This file may be used for bona fide research purposes within the           #
# scientific community so long as proper attribution is given to the journal # 
# article from which it was obtained.                                        #
#                                                                            #
##############################################################################
data_I
_database_code_depnum_ccdc_archive 'CCDC 1051365'
_audit_creation_method     'WinGX routine CIF_UPDATE'
_audit_conform_dict_name     cif_core.dic
_audit_conform_dict_version     2.4.3
_journal_data_validation_number     ?
_journal_date_recd_electronic     2015-02-12
_journal_date_accepted     2015-02-26
_journal_name_full     'Acta Crystallographica, Section E'
_journal_year     2015
_journal_volume     71
_journal_issue      4
_journal_page_first     m97
_journal_page_last     m97
_journal_paper_category     HM
_journal_paper_doi     10.1107/S2056989015004041
_journal_coeditor_code     RZ5150
_publ_contact_author_name     'Avelino Martin'
_publ_contact_author_address
;
Qu\'imica Inorg\'anica
Universidad de Alcal\'a
Campus Universitario
ES 28871 Alcal\'a de Henares (Madrid)
Spain
;
_publ_contact_author_email     'avelino.martin@uah.es'
_publ_contact_author_fax     '+34 91 885 4683'
_publ_contact_author_phone     '+34 91 885 4684'
_publ_section_title
;\
Crystal structure of
\m-oxido-1,1'\k^2^<i>O</i>:<i>O</i>-bis{tetra-\m-oxido-\
1:2\k^2^<i>O</i>:<i>O</i>;1:3\k^2^<i>O</i>:<i>O</i>;2:3\k^4^<i>O</i>:<i>O</i>-\
tris-[1,2,3(\h^5^)-pentamethylcyclopentadienyl]-<i>trianglo</i>-\
trititanium(IV)}
;
_publ_section_title_footnote     .
loop_
    _publ_author_name
    _publ_author_footnote
    _publ_author_address
    'P\'erez-Redondo, Adri\'an' .
;
Qu\'imica Inorg\'anica
Universidad de Alcal\'a
Campus Universitario
ES 28871 Alcal\'a de Henares (Madrid)
Spain
;
    'Mart\'in, Avelino' .
;
Qu\'imica Inorg\'anica
Universidad de Alcal\'a
Campus Universitario
ES 28871 Alcal\'a de Henares (Madrid)
Spain
;
_publ_section_synopsis     .
_chemical_name_systematic
;\
\m-Oxido-1,1'\k^2^<i>O</i>:<i>O</i>-bis{tetra-\m-oxido-\
1:2\k^2^<i>O</i>:<i>O</i>;1:3\k^2^<i>O</i>:<i>O</i>;2:3\k^4^<i>O</i>:<i>O</i>-\
tris-[1,2,3(\h^5^)-pentamethylcyclopentadienyl]-<i>trianglo</i>-\
trititanium(IV)}
;
_chemical_formula_moiety     'C60 H90 O9 Ti6'
_chemical_formula_sum     'C60 H90 O9 Ti6'
_chemical_formula_iupac     '[Ti6 O9 (C10 H15)6]'
_chemical_formula_weight     1242.71
_symmetry_cell_setting     monoclinic
_symmetry_space_group_name_H-M     'C 2/c'
_symmetry_space_group_name_Hall     '-C 2yc'
loop_
    _symmetry_equiv_pos_as_xyz
    'x, y, z'
    '-x, y, -z+1/2'
    'x+1/2, y+1/2, z'
    '-x+1/2, y+1/2, -z+1/2'
    '-x, -y, -z'
    'x, -y, z-1/2'
    '-x+1/2, -y+1/2, -z'
    'x+1/2, -y+1/2, z-1/2'
_cell_length_a     31.086(6)
_cell_length_b     11.414(4)
_cell_length_c     17.900(5)
_cell_angle_alpha     90
_cell_angle_beta     101.265(8)
_cell_angle_gamma     90
_cell_volume     6229(3)
_cell_formula_units_Z     4
_cell_measurement_reflns_used     169
_cell_measurement_theta_min     3
_cell_measurement_theta_max     20
_cell_measurement_temperature     200(2)
_exptl_crystal_description     prism
_exptl_crystal_colour     yellow
_exptl_crystal_size_max     0.44
_exptl_crystal_size_mid     0.24
_exptl_crystal_size_min     0.15
_exptl_crystal_density_diffrn     1.325
_exptl_crystal_density_method     'not measured'
_exptl_crystal_F_000     2616
loop_
    _exptl_crystal_face_index_h
    _exptl_crystal_face_index_k
    _exptl_crystal_face_index_l
    _exptl_crystal_face_perp_dist
    3 1 -13 0.116
    2 -17 -3 0.141
    -3 -1 16 0.105
    -4 15 14 0.152
    -1 0 0 0.026
    1 0 0 0.073
_exptl_absorpt_coefficient_mu     0.783
_exptl_absorpt_correction_type     multi-scan
_exptl_absorpt_process_details
;
(Blessing, 1995)
;
_exptl_absorpt_correction_T_min     0.791
_exptl_absorpt_correction_T_max     0.864
_diffrn_ambient_temperature     200(2)
_diffrn_radiation_type     MoK\a
_diffrn_radiation_wavelength     0.71073
_diffrn_radiation_monochromator     'horizonally mounted graphite crystal'
_diffrn_measurement_device_type     'Nonius KappaCCD'
_diffrn_measurement_device     '95mm CCD camera on \k-goniostat'
_diffrn_measurement_method     'CCD rotation images, thick slices'
_diffrn_detector_area_resol_mean     9
_diffrn_reflns_number     64311
_diffrn_reflns_av_R_equivalents     0.1206
_diffrn_reflns_theta_min     3.075
_diffrn_reflns_theta_max     27.505
_diffrn_reflns_theta_full     25
_diffrn_measured_fraction_theta_max     0.998
_diffrn_measured_fraction_theta_full     0.998
_diffrn_reflns_limit_h_min     -40
_diffrn_reflns_limit_h_max     40
_diffrn_reflns_limit_k_min     -14
_diffrn_reflns_limit_k_max     14
_diffrn_reflns_limit_l_min     -23
_diffrn_reflns_limit_l_max     23
_diffrn_reflns_reduction_process
;
        Scaled and merged with Sortav
        R.H. Blessing, (1987) Cryst. Rev. 1, 3-58
        R.H. Blessing, (1989) J. Appl. Cryst. 22, 396-397
;
_diffrn_standards_number     0
_diffrn_standards_interval_count     .
_diffrn_standards_interval_time     .
_diffrn_standards_decay_%     ?
_reflns_number_total     7159
_reflns_number_gt     5059
_reflns_threshold_expression     'I > 2\s(I)'
_refine_ls_structure_factor_coef     Fsqd
_refine_ls_matrix_type     full
_refine_ls_R_factor_all     0.0959
_refine_ls_R_factor_gt     0.0563
_refine_ls_wR_factor_gt     0.1147
_refine_ls_wR_factor_ref     0.1329
_refine_ls_goodness_of_fit_ref     1.137
_refine_ls_restrained_S_all     1.137
_refine_ls_number_reflns     7159
_refine_ls_number_parameters     354
_refine_ls_number_restraints     0
_refine_ls_number_constraints     0
_refine_ls_hydrogen_treatment     constr
_refine_ls_weighting_scheme     calc
_refine_ls_weighting_details
             'w=1/[\s^2^(Fo^2^)+(0.0399P)^2^+19.8847P] where P=(Fo^2^+2Fc^2^)/3'
_atom_sites_solution_hydrogens     geom
_atom_sites_solution_primary     other
_atom_sites_solution_secondary     difmap
_refine_ls_shift/su_max     0.001
_refine_ls_shift/su_mean     0
_refine_diff_density_max     0.396
_refine_diff_density_min     -0.419
_refine_ls_extinction_method     none
loop_
    _atom_type_symbol
    _atom_type_description
    _atom_type_scat_dispersion_real
    _atom_type_scat_dispersion_imag
    _atom_type_scat_source
    C C 0.0033 0.0016 'International Tables Vol C Tables 4.2.6.8 and 6.1.1.4'
    H H 0 0 'International Tables Vol C Tables 4.2.6.8 and 6.1.1.4'
    O O 0.0106 0.006 'International Tables Vol C Tables 4.2.6.8 and 6.1.1.4'
    Ti Ti 0.2776 0.4457 'International Tables Vol C Tables 4.2.6.8 and 6.1.1.4'
_computing_data_collection
;
COLLECT (Nonius, 1998)
;
_computing_cell_refinement
;
Dirax/lsq (Duisenberg <i>et al.</i>, 2000)
;
_computing_data_reduction
;
EvalCCD (Duisenberg <i>et al.</i>, 2003)
;
_computing_structure_solution
;
SHELXT-2014 (Sheldrick, 2015a)
;
_computing_structure_refinement
;
SHELXL-2014/7 (Sheldrick, 2015b)
;
_computing_molecular_graphics
;
DIAMOND (Brandenburg, 2006)
;
_computing_publication_material
;
WinGX (Farrugia, 2012) and publCIF (Westrip, 2010)
;
loop_
    _atom_site_type_symbol
    _atom_site_label
    _atom_site_fract_x
    _atom_site_fract_y
    _atom_site_fract_z
    _atom_site_U_iso_or_equiv
    _atom_site_adp_type
    _atom_site_calc_flag
    _atom_site_occupancy
    _atom_site_disorder_assembly
    _atom_site_disorder_group
    C C11 0.56708(12) 0.1643(3) 0.46931(19) 0.0303(8) Uani d 1 . .
    C C12 0.54916(15) 0.0603(3) 0.4323(2) 0.0404(10) Uani d 1 . .
    C C13 0.50441(15) 0.0807(4) 0.4002(2) 0.0494(12) Uani d 1 . .
    C C14 0.49427(12) 0.1986(4) 0.4170(2) 0.0439(11) Uani d 1 . .
    C C15 0.53317(12) 0.2494(3) 0.45971(19) 0.0337(8) Uani d 1 . .
    C C16 0.61296(14) 0.1811(5) 0.5147(2) 0.0514(12) Uani d 1 . .
    H H16A 0.6131 0.1672 0.5688 0.077 Uiso calc 1 . .
    H H16B 0.6227 0.2614 0.5078 0.077 Uiso calc 1 . .
    H H16C 0.6329 0.1257 0.497 0.077 Uiso calc 1 . .
    C C17 0.5736(2) -0.0537(4) 0.4302(3) 0.0803(19) Uani d 1 . .
    H H17A 0.5602 -0.1145 0.4568 0.12 Uiso calc 1 . .
    H H17B 0.6043 -0.0432 0.4553 0.12 Uiso calc 1 . .
    H H17C 0.5722 -0.0774 0.3771 0.12 Uiso calc 1 . .
    C C18 0.4727(2) -0.0087(6) 0.3574(3) 0.102(3) Uani d 1 . .
    H H18A 0.4886 -0.0618 0.3293 0.153 Uiso calc 1 . .
    H H18B 0.4496 0.0318 0.3216 0.153 Uiso calc 1 . .
    H H18C 0.4595 -0.0538 0.3937 0.153 Uiso calc 1 . .
    C C19 0.45057(15) 0.2594(7) 0.3929(3) 0.083(2) Uani d 1 . .
    H H19A 0.4344 0.2235 0.346 0.124 Uiso calc 1 . .
    H H19B 0.4554 0.3426 0.3839 0.124 Uiso calc 1 . .
    H H19C 0.4335 0.2515 0.4333 0.124 Uiso calc 1 . .
    C C20 0.5369(2) 0.3712(4) 0.4916(3) 0.0630(15) Uani d 1 . .
    H H20A 0.5305 0.3703 0.5431 0.094 Uiso calc 1 . .
    H H20B 0.516 0.4225 0.459 0.094 Uiso calc 1 . .
    H H20C 0.5668 0.4005 0.4936 0.094 Uiso calc 1 . .
    C C21 0.63834(12) 0.5896(3) 0.4018(2) 0.0350(8) Uani d 1 . .
    C C22 0.59681(12) 0.6137(3) 0.3540(2) 0.0361(9) Uani d 1 . .
    C C23 0.60229(13) 0.6103(3) 0.2776(2) 0.0384(9) Uani d 1 . .
    C C24 0.64753(13) 0.5865(3) 0.2766(2) 0.0354(8) Uani d 1 . .
    C C25 0.66974(12) 0.5733(3) 0.3536(2) 0.0329(8) Uani d 1 . .
    C C26 0.64853(17) 0.5837(5) 0.4873(3) 0.0583(13) Uani d 1 . .
    H H26A 0.6211 0.586 0.5067 0.087 Uiso calc 1 . .
    H H26B 0.6669 0.6506 0.5076 0.087 Uiso calc 1 . .
    H H26C 0.6642 0.5107 0.5036 0.087 Uiso calc 1 . .
    C C27 0.55380(15) 0.6360(4) 0.3793(3) 0.0577(13) Uani d 1 . .
    H H27A 0.5397 0.7057 0.3534 0.087 Uiso calc 1 . .
    H H27B 0.5594 0.6485 0.4345 0.087 Uiso calc 1 . .
    H H27C 0.5345 0.5681 0.3664 0.087 Uiso calc 1 . .
    C C28 0.56669(16) 0.6293(5) 0.2082(3) 0.0657(15) Uani d 1 . .
    H H28A 0.5435 0.5707 0.2073 0.099 Uiso calc 1 . .
    H H28B 0.5791 0.6215 0.1621 0.099 Uiso calc 1 . .
    H H28C 0.5543 0.708 0.21 0.099 Uiso calc 1 . .
    C C29 0.66696(16) 0.5788(4) 0.2056(3) 0.0518(11) Uani d 1 . .
    H H29A 0.6984 0.5623 0.22 0.078 Uiso calc 1 . .
    H H29B 0.6626 0.6534 0.1781 0.078 Uiso calc 1 . .
    H H29C 0.6525 0.5158 0.1729 0.078 Uiso calc 1 . .
    C C30 0.71762(13) 0.5490(4) 0.3818(3) 0.0503(11) Uani d 1 . .
    H H30A 0.7321 0.5394 0.3383 0.075 Uiso calc 1 . .
    H H30B 0.721 0.4771 0.4123 0.075 Uiso calc 1 . .
    H H30C 0.731 0.6147 0.4133 0.075 Uiso calc 1 . .
    C C31 0.70057(14) 0.0474(4) 0.3430(2) 0.0494(12) Uani d 1 . .
    C C32 0.72430(13) 0.1512(4) 0.3340(2) 0.0452(11) Uani d 1 . .
    C C33 0.71384(11) 0.1844(4) 0.2563(2) 0.0389(9) Uani d 1 . .
    C C34 0.68353(11) 0.0992(3) 0.2165(2) 0.0326(8) Uani d 1 . .
    C C35 0.67556(13) 0.0139(4) 0.2702(2) 0.0394(9) Uani d 1 . .
    C C36 0.7033(2) -0.0215(6) 0.4163(3) 0.081(2) Uani d 1 . .
    H H36A 0.7297 -0.0704 0.4248 0.121 Uiso calc 1 . .
    H H36B 0.6773 -0.0714 0.4124 0.121 Uiso calc 1 . .
    H H36C 0.7047 0.033 0.459 0.121 Uiso calc 1 . .
    C C37 0.75520(15) 0.2143(6) 0.3969(3) 0.0768(19) Uani d 1 . .
    H H37A 0.7687 0.2806 0.3754 0.115 Uiso calc 1 . .
    H H37B 0.7781 0.1601 0.4214 0.115 Uiso calc 1 . .
    H H37C 0.7388 0.2429 0.4348 0.115 Uiso calc 1 . .
    C C38 0.73128(15) 0.2888(4) 0.2202(3) 0.0585(13) Uani d 1 . .
    H H38A 0.74 0.3498 0.2587 0.088 Uiso calc 1 . .
    H H38B 0.7084 0.3195 0.1793 0.088 Uiso calc 1 . .
    H H38C 0.7568 0.2652 0.1991 0.088 Uiso calc 1 . .
    C C39 0.66364(13) 0.1013(4) 0.1325(2) 0.0457(10) Uani d 1 . .
    H H39A 0.6834 0.0618 0.1041 0.069 Uiso calc 1 . .
    H H39B 0.6594 0.1827 0.1153 0.069 Uiso calc 1 . .
    H H39C 0.6353 0.0609 0.1237 0.069 Uiso calc 1 . .
    C C40 0.64629(16) -0.0915(4) 0.2541(3) 0.0575(13) Uani d 1 . .
    H H40A 0.6182 -0.0751 0.2691 0.086 Uiso calc 1 . .
    H H40B 0.6604 -0.1586 0.2831 0.086 Uiso calc 1 . .
    H H40C 0.6412 -0.1095 0.1995 0.086 Uiso calc 1 . .
    O O11 0.5 0.1924(3) 0.25 0.0244(7) Uani d 1 . .
    O O12 0.56240(7) 0.36493(19) 0.33456(13) 0.0262(5) Uani d 1 . .
    O O13 0.59427(8) 0.1294(2) 0.30996(14) 0.0293(5) Uani d 1 . .
    O O23 0.62819(8) 0.3292(2) 0.24333(14) 0.0314(6) Uani d 1 . .
    O O32 0.65416(8) 0.3079(2) 0.38476(14) 0.0318(6) Uani d 1 . .
    Ti Ti1 0.54534(2) 0.20794(5) 0.33346(3) 0.02093(14) Uani d 1 . .
    Ti Ti2 0.61744(2) 0.41678(5) 0.32569(4) 0.02450(15) Uani d 1 . .
    Ti Ti3 0.64719(2) 0.19959(6) 0.30476(4) 0.02685(15) Uani d 1 . .
loop_
    _atom_site_aniso_label
    _atom_site_aniso_U_11
    _atom_site_aniso_U_22
    _atom_site_aniso_U_33
    _atom_site_aniso_U_12
    _atom_site_aniso_U_13
    _atom_site_aniso_U_23
    C11 0.036(2) 0.0352(19) 0.0194(17) 0.0001(16) 0.0051(14) 0.0080(14)
    C12 0.062(3) 0.031(2) 0.029(2) -0.0032(18) 0.0127(19) 0.0095(16)
    C13 0.059(3) 0.065(3) 0.024(2) -0.035(2) 0.0072(19) 0.008(2)
    C14 0.0267(19) 0.085(3) 0.0226(18) 0.000(2) 0.0102(15) 0.015(2)
    C15 0.040(2) 0.045(2) 0.0186(17) 0.0089(17) 0.0107(15) 0.0055(15)
    C16 0.041(2) 0.078(3) 0.031(2) 0.000(2) -0.0023(18) 0.016(2)
    C17 0.149(6) 0.033(2) 0.062(3) 0.017(3) 0.028(4) 0.016(2)
    C18 0.131(6) 0.124(5) 0.042(3) -0.101(5) -0.004(3) 0.017(3)
    C19 0.037(3) 0.170(7) 0.044(3) 0.032(3) 0.017(2) 0.034(3)
    C20 0.111(4) 0.050(3) 0.034(2) 0.021(3) 0.028(3) -0.002(2)
    C21 0.035(2) 0.0296(19) 0.041(2) -0.0095(16) 0.0080(16) -0.0090(16)
    C22 0.0305(19) 0.0209(17) 0.056(3) -0.0055(15) 0.0063(18) -0.0043(17)
    C23 0.035(2) 0.0265(19) 0.050(2) -0.0057(16) 0.0001(18) 0.0073(17)
    C24 0.038(2) 0.0302(19) 0.037(2) -0.0105(16) 0.0046(16) 0.0065(16)
    C25 0.0257(18) 0.0306(19) 0.041(2) -0.0091(15) 0.0027(15) -0.0018(16)
    C26 0.065(3) 0.065(3) 0.044(3) -0.014(3) 0.006(2) -0.019(2)
    C27 0.043(3) 0.038(2) 0.097(4) 0.002(2) 0.025(3) -0.013(2)
    C28 0.054(3) 0.055(3) 0.076(4) -0.005(2) -0.016(3) 0.021(3)
    C29 0.057(3) 0.054(3) 0.047(3) -0.016(2) 0.017(2) 0.007(2)
    C30 0.028(2) 0.059(3) 0.061(3) -0.0122(19) -0.0003(19) 0.003(2)
    C31 0.042(2) 0.066(3) 0.039(2) 0.034(2) 0.0050(19) 0.003(2)
    C32 0.0261(19) 0.068(3) 0.038(2) 0.015(2) -0.0003(17) -0.020(2)
    C33 0.0196(17) 0.054(2) 0.045(2) 0.0038(16) 0.0098(16) -0.0155(19)
    C34 0.0233(17) 0.041(2) 0.033(2) 0.0105(15) 0.0049(14) -0.0087(16)
    C35 0.035(2) 0.040(2) 0.044(2) 0.0181(17) 0.0100(18) -0.0045(18)
    C36 0.087(4) 0.106(5) 0.051(3) 0.057(4) 0.018(3) 0.031(3)
    C37 0.039(3) 0.129(5) 0.056(3) 0.018(3) -0.009(2) -0.046(3)
    C38 0.042(2) 0.057(3) 0.085(4) -0.008(2) 0.034(3) -0.019(3)
    C39 0.034(2) 0.067(3) 0.036(2) 0.007(2) 0.0064(17) -0.009(2)
    C40 0.058(3) 0.036(2) 0.081(4) 0.011(2) 0.018(3) -0.005(2)
    O11 0.0256(17) 0.0259(17) 0.0223(16) 0 0.0061(13) 0
    O12 0.0233(12) 0.0245(12) 0.0330(13) -0.0002(9) 0.0108(10) -0.0041(10)
    O13 0.0286(13) 0.0262(12) 0.0333(14) 0.0043(10) 0.0068(10) -0.0011(10)
    O23 0.0273(13) 0.0398(14) 0.0279(13) -0.0008(11) 0.0076(10) -0.0008(11)
    O32 0.0281(13) 0.0389(14) 0.0274(13) 0.0018(11) 0.0029(10) -0.0025(11)
    Ti1 0.0217(3) 0.0216(3) 0.0202(3) -0.0007(2) 0.0059(2) 0.0005(2)
    Ti2 0.0225(3) 0.0249(3) 0.0268(3) -0.0029(2) 0.0064(2) -0.0009(3)
    Ti3 0.0206(3) 0.0333(3) 0.0268(3) 0.0050(3) 0.0052(2) -0.0040(3)
_geom_special_details
;
All e.s.d.'s (except the e.s.d. in the dihedral angle between two l.s. planes)
are estimated using the full covariance matrix. The cell e.s.d.'s are taken
into account individually in the estimation of e.s.d.'s in distances, angles
and torsion angles; correlations between e.s.d.'s in cell parameters are only
used when they are defined by crystal symmetry. An approximate (isotropic)
treatment of cell e.s.d.'s is used for estimating e.s.d.'s involving l.s.
planes.
;
loop_
    _geom_bond_atom_site_label_1
    _geom_bond_atom_site_label_2
    _geom_bond_site_symmetry_2
    _geom_bond_distance
    _geom_bond_publ_flag
    C11 C15 . 1.418(5) ?
    C11 C12 . 1.420(5) ?
    C11 C16 . 1.510(5) ?
    C11 Ti1 . 2.444(3) ?
    C12 C13 . 1.416(6) ?
    C12 C17 . 1.511(6) ?
    C12 Ti1 . 2.429(4) ?
    C13 C14 . 1.427(7) ?
    C13 C18 . 1.517(6) ?
    C13 Ti1 . 2.398(4) ?
    C14 C15 . 1.422(6) ?
    C14 C19 . 1.512(6) ?
    C14 Ti1 . 2.386(4) ?
    C15 C20 . 1.499(6) ?
    C15 Ti1 . 2.410(4) ?
    C16 H16A . 0.98 ?
    C16 H16B . 0.98 ?
    C16 H16C . 0.98 ?
    C17 H17A . 0.98 ?
    C17 H17B . 0.98 ?
    C17 H17C . 0.98 ?
    C18 H18A . 0.98 ?
    C18 H18B . 0.98 ?
    C18 H18C . 0.98 ?
    C19 H19A . 0.98 ?
    C19 H19B . 0.98 ?
    C19 H19C . 0.98 ?
    C20 H20A . 0.98 ?
    C20 H20B . 0.98 ?
    C20 H20C . 0.98 ?
    C21 C22 . 1.429(5) ?
    C21 C25 . 1.435(5) ?
    C21 C26 . 1.504(6) ?
    C21 Ti2 . 2.413(4) ?
    C22 C23 . 1.410(6) ?
    C22 C27 . 1.515(6) ?
    C22 Ti2 . 2.418(4) ?
    C23 C24 . 1.436(5) ?
    C23 C28 . 1.510(6) ?
    C23 Ti2 . 2.383(4) ?
    C24 C25 . 1.424(5) ?
    C24 C29 . 1.512(6) ?
    C24 Ti2 . 2.392(4) ?
    C25 C30 . 1.501(5) ?
    C25 Ti2 . 2.401(3) ?
    C26 H26A . 0.98 ?
    C26 H26B . 0.98 ?
    C26 H26C . 0.98 ?
    C27 H27A . 0.98 ?
    C27 H27B . 0.98 ?
    C27 H27C . 0.98 ?
    C28 H28A . 0.98 ?
    C28 H28B . 0.98 ?
    C28 H28C . 0.98 ?
    C29 H29A . 0.98 ?
    C29 H29B . 0.98 ?
    C29 H29C . 0.98 ?
    C30 H30A . 0.98 ?
    C30 H30B . 0.98 ?
    C30 H30C . 0.98 ?
    C31 C32 . 1.422(7) ?
    C31 C35 . 1.433(6) ?
    C31 C36 . 1.517(7) ?
    C31 Ti3 . 2.408(4) ?
    C32 C33 . 1.418(6) ?
    C32 C37 . 1.512(6) ?
    C32 Ti3 . 2.415(4) ?
    C33 C34 . 1.441(5) ?
    C33 C38 . 1.506(6) ?
    C33 Ti3 . 2.404(4) ?
    C34 C35 . 1.424(6) ?
    C34 C39 . 1.510(5) ?
    C34 Ti3 . 2.404(3) ?
    C35 C40 . 1.502(6) ?
    C35 Ti3 . 2.422(4) ?
    C36 H36A . 0.98 ?
    C36 H36B . 0.98 ?
    C36 H36C . 0.98 ?
    C37 H37A . 0.98 ?
    C37 H37B . 0.98 ?
    C37 H37C . 0.98 ?
    C38 H38A . 0.98 ?
    C38 H38B . 0.98 ?
    C38 H38C . 0.98 ?
    C39 H39A . 0.98 ?
    C39 H39B . 0.98 ?
    C39 H39C . 0.98 ?
    C40 H40A . 0.98 ?
    C40 H40B . 0.98 ?
    C40 H40C . 0.98 ?
    O11 Ti1 . 1.8513(7) ?
    O11 Ti1 2_655 1.8513(7) ?
    O12 Ti2 . 1.846(2) ?
    O12 Ti1 . 1.868(2) ?
    O13 Ti3 . 1.849(2) ?
    O13 Ti1 . 1.883(2) ?
    O23 Ti2 . 1.865(3) ?
    O23 Ti3 . 1.869(3) ?
    O32 Ti2 . 1.869(3) ?
    O32 Ti3 . 1.872(3) ?
    Ti1 Ti2 . 3.2934(11) ?
    Ti1 Ti3 . 3.3065(10) ?
    Ti2 Ti3 . 2.6977(12) ?
loop_
    _geom_angle_atom_site_label_1
    _geom_angle_atom_site_label_2
    _geom_angle_atom_site_label_3
    _geom_angle_site_symmetry_1
    _geom_angle_site_symmetry_3
    _geom_angle
    _geom_angle_publ_flag
    C15 C11 C12 . . 107.5(3) ?
    C15 C11 C16 . . 125.5(4) ?
    C12 C11 C16 . . 126.9(4) ?
    C15 C11 Ti1 . . 71.68(19) ?
    C12 C11 Ti1 . . 72.5(2) ?
    C16 C11 Ti1 . . 123.9(2) ?
    C13 C12 C11 . . 108.4(4) ?
    C13 C12 C17 . . 126.2(4) ?
    C11 C12 C17 . . 125.3(4) ?
    C13 C12 Ti1 . . 71.7(2) ?
    C11 C12 Ti1 . . 73.7(2) ?
    C17 C12 Ti1 . . 122.2(3) ?
    C12 C13 C14 . . 108.0(4) ?
    C12 C13 C18 . . 125.7(5) ?
    C14 C13 C18 . . 126.3(5) ?
    C12 C13 Ti1 . . 74.1(2) ?
    C14 C13 Ti1 . . 72.2(2) ?
    C18 C13 Ti1 . . 120.7(3) ?
    C15 C14 C13 . . 107.3(4) ?
    C15 C14 C19 . . 126.1(5) ?
    C13 C14 C19 . . 126.6(5) ?
    C15 C14 Ti1 . . 73.7(2) ?
    C13 C14 Ti1 . . 73.1(2) ?
    C19 C14 Ti1 . . 118.1(3) ?
    C11 C15 C14 . . 108.7(4) ?
    C11 C15 C20 . . 126.0(4) ?
    C14 C15 C20 . . 125.3(4) ?
    C11 C15 Ti1 . . 74.4(2) ?
    C14 C15 Ti1 . . 71.9(2) ?
    C20 C15 Ti1 . . 121.6(3) ?
    C11 C16 H16A . . 109.5 ?
    C11 C16 H16B . . 109.5 ?
    H16A C16 H16B . . 109.5 ?
    C11 C16 H16C . . 109.5 ?
    H16A C16 H16C . . 109.5 ?
    H16B C16 H16C . . 109.5 ?
    C12 C17 H17A . . 109.5 ?
    C12 C17 H17B . . 109.5 ?
    H17A C17 H17B . . 109.5 ?
    C12 C17 H17C . . 109.5 ?
    H17A C17 H17C . . 109.5 ?
    H17B C17 H17C . . 109.5 ?
    C13 C18 H18A . . 109.5 ?
    C13 C18 H18B . . 109.5 ?
    H18A C18 H18B . . 109.5 ?
    C13 C18 H18C . . 109.5 ?
    H18A C18 H18C . . 109.5 ?
    H18B C18 H18C . . 109.5 ?
    C14 C19 H19A . . 109.5 ?
    C14 C19 H19B . . 109.5 ?
    H19A C19 H19B . . 109.5 ?
    C14 C19 H19C . . 109.5 ?
    H19A C19 H19C . . 109.5 ?
    H19B C19 H19C . . 109.5 ?
    C15 C20 H20A . . 109.5 ?
    C15 C20 H20B . . 109.5 ?
    H20A C20 H20B . . 109.5 ?
    C15 C20 H20C . . 109.5 ?
    H20A C20 H20C . . 109.5 ?
    H20B C20 H20C . . 109.5 ?
    C22 C21 C25 . . 107.8(3) ?
    C22 C21 C26 . . 127.2(4) ?
    C25 C21 C26 . . 125.0(4) ?
    C22 C21 Ti2 . . 73.0(2) ?
    C25 C21 Ti2 . . 72.2(2) ?
    C26 C21 Ti2 . . 121.2(3) ?
    C23 C22 C21 . . 108.0(3) ?
    C23 C22 C27 . . 125.1(4) ?
    C21 C22 C27 . . 126.9(4) ?
    C23 C22 Ti2 . . 71.6(2) ?
    C21 C22 Ti2 . . 72.6(2) ?
    C27 C22 Ti2 . . 120.3(3) ?
    C22 C23 C24 . . 108.7(3) ?
    C22 C23 C28 . . 125.9(4) ?
    C24 C23 C28 . . 125.4(4) ?
    C22 C23 Ti2 . . 74.3(2) ?
    C24 C23 Ti2 . . 72.8(2) ?
    C28 C23 Ti2 . . 119.5(3) ?
    C25 C24 C23 . . 107.4(3) ?
    C25 C24 C29 . . 127.5(4) ?
    C23 C24 C29 . . 125.1(4) ?
    C25 C24 Ti2 . . 73.1(2) ?
    C23 C24 Ti2 . . 72.2(2) ?
    C29 C24 Ti2 . . 120.7(3) ?
    C24 C25 C21 . . 108.0(3) ?
    C24 C25 C30 . . 127.4(4) ?
    C21 C25 C30 . . 124.6(4) ?
    C24 C25 Ti2 . . 72.4(2) ?
    C21 C25 Ti2 . . 73.1(2) ?
    C30 C25 Ti2 . . 121.3(3) ?
    C21 C26 H26A . . 109.5 ?
    C21 C26 H26B . . 109.5 ?
    H26A C26 H26B . . 109.5 ?
    C21 C26 H26C . . 109.5 ?
    H26A C26 H26C . . 109.5 ?
    H26B C26 H26C . . 109.5 ?
    C22 C27 H27A . . 109.5 ?
    C22 C27 H27B . . 109.5 ?
    H27A C27 H27B . . 109.5 ?
    C22 C27 H27C . . 109.5 ?
    H27A C27 H27C . . 109.5 ?
    H27B C27 H27C . . 109.5 ?
    C23 C28 H28A . . 109.5 ?
    C23 C28 H28B . . 109.5 ?
    H28A C28 H28B . . 109.5 ?
    C23 C28 H28C . . 109.5 ?
    H28A C28 H28C . . 109.5 ?
    H28B C28 H28C . . 109.5 ?
    C24 C29 H29A . . 109.5 ?
    C24 C29 H29B . . 109.5 ?
    H29A C29 H29B . . 109.5 ?
    C24 C29 H29C . . 109.5 ?
    H29A C29 H29C . . 109.5 ?
    H29B C29 H29C . . 109.5 ?
    C25 C30 H30A . . 109.5 ?
    C25 C30 H30B . . 109.5 ?
    H30A C30 H30B . . 109.5 ?
    C25 C30 H30C . . 109.5 ?
    H30A C30 H30C . . 109.5 ?
    H30B C30 H30C . . 109.5 ?
    C32 C31 C35 . . 108.7(4) ?
    C32 C31 C36 . . 125.9(5) ?
    C35 C31 C36 . . 125.2(5) ?
    C32 C31 Ti3 . . 73.2(2) ?
    C35 C31 Ti3 . . 73.3(2) ?
    C36 C31 Ti3 . . 122.6(3) ?
    C33 C32 C31 . . 108.0(4) ?
    C33 C32 C37 . . 126.5(5) ?
    C31 C32 C37 . . 125.5(5) ?
    C33 C32 Ti3 . . 72.5(2) ?
    C31 C32 Ti3 . . 72.6(2) ?
    C37 C32 Ti3 . . 120.8(3) ?
    C32 C33 C34 . . 107.9(4) ?
    C32 C33 C38 . . 126.8(4) ?
    C34 C33 C38 . . 125.3(4) ?
    C32 C33 Ti3 . . 73.3(2) ?
    C34 C33 Ti3 . . 72.6(2) ?
    C38 C33 Ti3 . . 120.4(3) ?
    C35 C34 C33 . . 108.2(3) ?
    C35 C34 C39 . . 126.3(4) ?
    C33 C34 C39 . . 125.6(4) ?
    C35 C34 Ti3 . . 73.5(2) ?
    C33 C34 Ti3 . . 72.6(2) ?
    C39 C34 Ti3 . . 119.5(2) ?
    C34 C35 C31 . . 107.2(4) ?
    C34 C35 C40 . . 126.7(4) ?
    C31 C35 C40 . . 126.1(4) ?
    C34 C35 Ti3 . . 72.2(2) ?
    C31 C35 Ti3 . . 72.2(2) ?
    C40 C35 Ti3 . . 120.9(3) ?
    C31 C36 H36A . . 109.5 ?
    C31 C36 H36B . . 109.5 ?
    H36A C36 H36B . . 109.5 ?
    C31 C36 H36C . . 109.5 ?
    H36A C36 H36C . . 109.5 ?
    H36B C36 H36C . . 109.5 ?
    C32 C37 H37A . . 109.5 ?
    C32 C37 H37B . . 109.5 ?
    H37A C37 H37B . . 109.5 ?
    C32 C37 H37C . . 109.5 ?
    H37A C37 H37C . . 109.5 ?
    H37B C37 H37C . . 109.5 ?
    C33 C38 H38A . . 109.5 ?
    C33 C38 H38B . . 109.5 ?
    H38A C38 H38B . . 109.5 ?
    C33 C38 H38C . . 109.5 ?
    H38A C38 H38C . . 109.5 ?
    H38B C38 H38C . . 109.5 ?
    C34 C39 H39A . . 109.5 ?
    C34 C39 H39B . . 109.5 ?
    H39A C39 H39B . . 109.5 ?
    C34 C39 H39C . . 109.5 ?
    H39A C39 H39C . . 109.5 ?
    H39B C39 H39C . . 109.5 ?
    C35 C40 H40A . . 109.5 ?
    C35 C40 H40B . . 109.5 ?
    H40A C40 H40B . . 109.5 ?
    C35 C40 H40C . . 109.5 ?
    H40A C40 H40C . . 109.5 ?
    H40B C40 H40C . . 109.5 ?
    Ti1 O11 Ti1 . 2_655 169.0(2) ?
    Ti2 O12 Ti1 . . 124.93(12) ?
    Ti3 O13 Ti1 . . 124.80(13) ?
    Ti2 O23 Ti3 . . 92.52(11) ?
    Ti2 O32 Ti3 . . 92.28(11) ?
    O11 Ti1 O12 . . 105.68(12) ?
    O11 Ti1 O13 . . 107.16(9) ?
    O12 Ti1 O13 . . 102.66(10) ?
    O11 Ti1 C14 . . 90.37(10) ?
    O12 Ti1 C14 . . 104.99(14) ?
    O13 Ti1 C14 . . 141.63(14) ?
    O11 Ti1 C13 . . 87.12(12) ?
    O12 Ti1 C13 . . 138.85(14) ?
    O13 Ti1 C13 . . 110.70(15) ?
    C14 Ti1 C13 . . 34.70(16) ?
    O11 Ti1 C15 . . 122.77(10) ?
    O12 Ti1 C15 . . 84.15(12) ?
    O13 Ti1 C15 . . 125.78(12) ?
    C14 Ti1 C15 . . 34.49(14) ?
    C13 Ti1 C15 . . 57.02(15) ?
    O11 Ti1 C12 . . 116.25(13) ?
    O12 Ti1 C12 . . 133.20(13) ?
    O13 Ti1 C12 . . 84.59(13) ?
    C14 Ti1 C12 . . 57.08(15) ?
    C13 Ti1 C12 . . 34.12(15) ?
    C15 Ti1 C12 . . 56.46(13) ?
    O11 Ti1 C11 . . 143.34(10) ?
    O12 Ti1 C11 . . 99.33(12) ?
    O13 Ti1 C11 . . 92.69(12) ?
    C14 Ti1 C11 . . 57.05(13) ?
    C13 Ti1 C11 . . 56.73(13) ?
    C15 Ti1 C11 . . 33.96(12) ?
    C12 Ti1 C11 . . 33.87(13) ?
    O11 Ti1 Ti2 . . 116.89(8) ?
    O12 Ti1 Ti2 . . 27.36(7) ?
    O13 Ti1 Ti2 . . 75.47(8) ?
    C14 Ti1 Ti2 . . 126.90(12) ?
    C13 Ti1 Ti2 . . 153.01(10) ?
    C15 Ti1 Ti2 . . 97.49(10) ?
    C12 Ti1 Ti2 . . 126.59(11) ?
    C11 Ti1 Ti2 . . 97.54(9) ?
    O11 Ti1 Ti3 . . 118.23(3) ?
    O12 Ti1 Ti3 . . 75.57(7) ?
    O13 Ti1 Ti3 . . 27.33(7) ?
    C14 Ti1 Ti3 . . 150.52(9) ?
    C13 Ti1 Ti3 . . 132.64(13) ?
    C15 Ti1 Ti3 . . 118.81(10) ?
    C12 Ti1 Ti3 . . 100.44(11) ?
    C11 Ti1 Ti3 . . 93.54(9) ?
    Ti2 Ti1 Ti3 . . 48.25(2) ?
    O12 Ti2 O23 . . 102.03(11) ?
    O12 Ti2 O32 . . 102.24(11) ?
    O23 Ti2 O32 . . 84.66(11) ?
    O12 Ti2 C23 . . 101.95(12) ?
    O23 Ti2 C23 . . 105.33(13) ?
    O32 Ti2 C23 . . 151.16(12) ?
    O12 Ti2 C24 . . 136.61(12) ?
    O23 Ti2 C24 . . 90.02(13) ?
    O32 Ti2 C24 . . 120.45(12) ?
    C23 Ti2 C24 . . 34.99(13) ?
    O12 Ti2 C25 . . 145.26(12) ?
    O23 Ti2 C25 . . 110.15(12) ?
    O32 Ti2 C25 . . 93.61(12) ?
    C23 Ti2 C25 . . 57.58(13) ?
    C24 Ti2 C25 . . 34.56(13) ?
    O12 Ti2 C21 . . 111.44(12) ?
    O23 Ti2 C21 . . 144.52(12) ?
    O32 Ti2 C21 . . 99.03(13) ?
    C23 Ti2 C21 . . 57.23(14) ?
    C24 Ti2 C21 . . 57.56(13) ?
    C25 Ti2 C21 . . 34.69(13) ?
    O12 Ti2 C22 . . 89.55(11) ?
    O23 Ti2 C22 . . 139.42(13) ?
    O32 Ti2 C22 . . 131.09(13) ?
    C23 Ti2 C22 . . 34.15(14) ?
    C24 Ti2 C22 . . 57.49(14) ?
    C25 Ti2 C22 . . 57.41(12) ?
    C21 Ti2 C22 . . 34.42(13) ?
    O12 Ti2 Ti3 . . 93.78(8) ?
    O23 Ti2 Ti3 . . 43.81(8) ?
    O32 Ti2 Ti3 . . 43.90(8) ?
    C23 Ti2 Ti3 . . 148.23(11) ?
    C24 Ti2 Ti3 . . 121.60(10) ?
    C25 Ti2 Ti3 . . 118.42(10) ?
    C21 Ti2 Ti3 . . 140.16(10) ?
    C22 Ti2 Ti3 . . 174.57(10) ?
    O12 Ti2 Ti1 . . 27.71(7) ?
    O23 Ti2 Ti1 . . 82.76(8) ?
    O32 Ti2 Ti1 . . 80.81(8) ?
    C23 Ti2 Ti1 . . 126.72(10) ?
    C24 Ti2 Ti1 . . 156.92(10) ?
    C25 Ti2 Ti1 . . 165.54(10) ?
    C21 Ti2 Ti1 . . 132.72(9) ?
    C22 Ti2 Ti1 . . 116.98(9) ?
    Ti3 Ti2 Ti1 . . 66.13(3) ?
    O13 Ti3 O23 . . 100.99(11) ?
    O13 Ti3 O32 . . 102.64(11) ?
    O23 Ti3 O32 . . 84.45(11) ?
    O13 Ti3 C33 . . 145.61(13) ?
    O23 Ti3 C33 . . 92.31(13) ?
    O32 Ti3 C33 . . 110.17(12) ?
    O13 Ti3 C34 . . 111.32(12) ?
    O23 Ti3 C34 . . 97.23(12) ?
    O32 Ti3 C34 . . 144.91(12) ?
    C33 Ti3 C34 . . 34.88(13) ?
    O13 Ti3 C31 . . 104.10(15) ?
    O23 Ti3 C31 . . 149.27(14) ?
    O32 Ti3 C31 . . 106.78(14) ?
    C33 Ti3 C31 . . 57.03(16) ?
    C34 Ti3 C31 . . 57.09(14) ?
    O13 Ti3 C32 . . 138.18(15) ?
    O23 Ti3 C32 . . 119.66(15) ?
    O32 Ti3 C32 . . 91.35(12) ?
    C33 Ti3 C32 . . 34.21(14) ?
    C34 Ti3 C32 . . 57.30(13) ?
    C31 Ti3 C32 . . 34.29(16) ?
    O13 Ti3 C35 . . 90.31(13) ?
    O23 Ti3 C35 . . 129.17(13) ?
    O32 Ti3 C35 . . 141.24(13) ?
    C33 Ti3 C35 . . 57.46(14) ?
    C34 Ti3 C35 . . 34.31(13) ?
    C31 Ti3 C35 . . 34.51(14) ?
    C32 Ti3 C35 . . 57.31(15) ?
    O13 Ti3 Ti2 . . 93.36(8) ?
    O23 Ti3 Ti2 . . 43.67(8) ?
    O32 Ti3 Ti2 . . 43.82(8) ?
    C33 Ti3 Ti2 . . 117.36(11) ?
    C34 Ti3 Ti2 . . 138.33(10) ?
    C31 Ti3 Ti2 . . 149.28(12) ?
    C32 Ti3 Ti2 . . 122.19(12) ?
    C35 Ti3 Ti2 . . 172.55(10) ?
    O13 Ti3 Ti1 . . 27.87(7) ?
    O23 Ti3 Ti1 . . 82.32(8) ?
    O32 Ti3 Ti1 . . 80.40(8) ?
    C33 Ti3 Ti1 . . 167.73(10) ?
    C34 Ti3 Ti1 . . 134.66(9) ?
    C31 Ti3 Ti1 . . 127.18(13) ?
    C32 Ti3 Ti1 . . 155.88(12) ?
    C35 Ti3 Ti1 . . 118.18(10) ?
    Ti2 Ti3 Ti1 . . 65.62(2) ?
loop_
    _geom_torsion_atom_site_label_1
    _geom_torsion_atom_site_label_2
    _geom_torsion_atom_site_label_3
    _geom_torsion_atom_site_label_4
    _geom_torsion_site_symmetry_1
    _geom_torsion_site_symmetry_2
    _geom_torsion_site_symmetry_3
    _geom_torsion_site_symmetry_4
    _geom_torsion
    _geom_torsion_publ_flag
    C15 C11 C12 C13 . . . . -0.2(4) ?
    C16 C11 C12 C13 . . . . 176.6(4) ?
    Ti1 C11 C12 C13 . . . . -63.8(3) ?
    C15 C11 C12 C17 . . . . -178.3(4) ?
    C16 C11 C12 C17 . . . . -1.5(6) ?
    Ti1 C11 C12 C17 . . . . 118.2(4) ?
    C15 C11 C12 Ti1 . . . . 63.6(2) ?
    C16 C11 C12 Ti1 . . . . -119.7(4) ?
    C11 C12 C13 C14 . . . . 0.3(4) ?
    C17 C12 C13 C14 . . . . 178.3(4) ?
    Ti1 C12 C13 C14 . . . . -64.7(3) ?
    C11 C12 C13 C18 . . . . -178.3(4) ?
    C17 C12 C13 C18 . . . . -0.3(7) ?
    Ti1 C12 C13 C18 . . . . 116.7(4) ?
    C11 C12 C13 Ti1 . . . . 65.0(3) ?
    C17 C12 C13 Ti1 . . . . -117.0(4) ?
    C12 C13 C14 C15 . . . . -0.2(4) ?
    C18 C13 C14 C15 . . . . 178.3(4) ?
    Ti1 C13 C14 C15 . . . . -66.2(2) ?
    C12 C13 C14 C19 . . . . 178.9(4) ?
    C18 C13 C14 C19 . . . . -2.6(6) ?
    Ti1 C13 C14 C19 . . . . 112.9(4) ?
    C12 C13 C14 Ti1 . . . . 66.0(3) ?
    C18 C13 C14 Ti1 . . . . -115.5(4) ?
    C12 C11 C15 C14 . . . . 0.1(4) ?
    C16 C11 C15 C14 . . . . -176.8(3) ?
    Ti1 C11 C15 C14 . . . . 64.2(2) ?
    C12 C11 C15 C20 . . . . 177.9(4) ?
    C16 C11 C15 C20 . . . . 1.1(6) ?
    Ti1 C11 C15 C20 . . . . -118.0(4) ?
    C12 C11 C15 Ti1 . . . . -64.1(2) ?
    C16 C11 C15 Ti1 . . . . 119.1(3) ?
    C13 C14 C15 C11 . . . . 0.1(4) ?
    C19 C14 C15 C11 . . . . -179.0(4) ?
    Ti1 C14 C15 C11 . . . . -65.8(2) ?
    C13 C14 C15 C20 . . . . -177.8(4) ?
    C19 C14 C15 C20 . . . . 3.1(6) ?
    Ti1 C14 C15 C20 . . . . 116.4(4) ?
    C13 C14 C15 Ti1 . . . . 65.9(2) ?
    C19 C14 C15 Ti1 . . . . -113.2(4) ?
    C25 C21 C22 C23 . . . . 1.0(4) ?
    C26 C21 C22 C23 . . . . -179.9(4) ?
    Ti2 C21 C22 C23 . . . . -63.2(3) ?
    C25 C21 C22 C27 . . . . 179.4(4) ?
    C26 C21 C22 C27 . . . . -1.5(6) ?
    Ti2 C21 C22 C27 . . . . 115.1(4) ?
    C25 C21 C22 Ti2 . . . . 64.3(3) ?
    C26 C21 C22 Ti2 . . . . -116.6(4) ?
    C21 C22 C23 C24 . . . . -1.3(4) ?
    C27 C22 C23 C24 . . . . -179.7(4) ?
    Ti2 C22 C23 C24 . . . . -65.2(3) ?
    C21 C22 C23 C28 . . . . 179.2(4) ?
    C27 C22 C23 C28 . . . . 0.8(6) ?
    Ti2 C22 C23 C28 . . . . 115.3(4) ?
    C21 C22 C23 Ti2 . . . . 63.9(3) ?
    C27 C22 C23 Ti2 . . . . -114.5(4) ?
    C22 C23 C24 C25 . . . . 1.0(4) ?
    C28 C23 C24 C25 . . . . -179.4(4) ?
    Ti2 C23 C24 C25 . . . . -65.1(3) ?
    C22 C23 C24 C29 . . . . -178.4(4) ?
    C28 C23 C24 C29 . . . . 1.1(6) ?
    Ti2 C23 C24 C29 . . . . 115.5(4) ?
    C22 C23 C24 Ti2 . . . . 66.1(3) ?
    C28 C23 C24 Ti2 . . . . -114.3(4) ?
    C23 C24 C25 C21 . . . . -0.4(4) ?
    C29 C24 C25 C21 . . . . 179.0(4) ?
    Ti2 C24 C25 C21 . . . . -64.9(3) ?
    C23 C24 C25 C30 . . . . -179.2(4) ?
    C29 C24 C25 C30 . . . . 0.2(6) ?
    Ti2 C24 C25 C30 . . . . 116.3(4) ?
    C23 C24 C25 Ti2 . . . . 64.5(3) ?
    C29 C24 C25 Ti2 . . . . -116.1(4) ?
    C22 C21 C25 C24 . . . . -0.4(4) ?
    C26 C21 C25 C24 . . . . -179.5(4) ?
    Ti2 C21 C25 C24 . . . . 64.4(3) ?
    C22 C21 C25 C30 . . . . 178.5(4) ?
    C26 C21 C25 C30 . . . . -0.6(6) ?
    Ti2 C21 C25 C30 . . . . -116.7(4) ?
    C22 C21 C25 Ti2 . . . . -64.8(2) ?
    C26 C21 C25 Ti2 . . . . 116.1(4) ?
    C35 C31 C32 C33 . . . . 0.9(4) ?
    C36 C31 C32 C33 . . . . 177.3(4) ?
    Ti3 C31 C32 C33 . . . . -64.2(3) ?
    C35 C31 C32 C37 . . . . -179.1(4) ?
    C36 C31 C32 C37 . . . . -2.6(7) ?
    Ti3 C31 C32 C37 . . . . 115.8(4) ?
    C35 C31 C32 Ti3 . . . . 65.2(3) ?
    C36 C31 C32 Ti3 . . . . -118.4(4) ?
    C31 C32 C33 C34 . . . . -0.5(4) ?
    C37 C32 C33 C34 . . . . 179.5(4) ?
    Ti3 C32 C33 C34 . . . . -64.8(2) ?
    C31 C32 C33 C38 . . . . -179.9(4) ?
    C37 C32 C33 C38 . . . . 0.1(6) ?
    Ti3 C32 C33 C38 . . . . 115.8(4) ?
    C31 C32 C33 Ti3 . . . . 64.3(3) ?
    C37 C32 C33 Ti3 . . . . -115.7(4) ?
    C32 C33 C34 C35 . . . . -0.1(4) ?
    C38 C33 C34 C35 . . . . 179.3(3) ?
    Ti3 C33 C34 C35 . . . . -65.4(2) ?
    C32 C33 C34 C39 . . . . 179.6(3) ?
    C38 C33 C34 C39 . . . . -1.0(6) ?
    Ti3 C33 C34 C39 . . . . 114.2(3) ?
    C32 C33 C34 Ti3 . . . . 65.4(3) ?
    C38 C33 C34 Ti3 . . . . -115.3(4) ?
    C33 C34 C35 C31 . . . . 0.6(4) ?
    C39 C34 C35 C31 . . . . -179.0(3) ?
    Ti3 C34 C35 C31 . . . . -64.1(3) ?
    C33 C34 C35 C40 . . . . -179.6(4) ?
    C39 C34 C35 C40 . . . . 0.7(6) ?
    Ti3 C34 C35 C40 . . . . 115.6(4) ?
    C33 C34 C35 Ti3 . . . . 64.8(2) ?
    C39 C34 C35 Ti3 . . . . -114.9(4) ?
    C32 C31 C35 C34 . . . . -1.0(4) ?
    C36 C31 C35 C34 . . . . -177.4(4) ?
    Ti3 C31 C35 C34 . . . . 64.1(2) ?
    C32 C31 C35 C40 . . . . 179.3(4) ?
    C36 C31 C35 C40 . . . . 2.8(6) ?
    Ti3 C31 C35 C40 . . . . -115.6(4) ?
    C32 C31 C35 Ti3 . . . . -65.1(3) ?
    C36 C31 C35 Ti3 . . . . 118.5(4) ?
    Ti1 O11 Ti1 O12 2_655 . . . -13.07(7) ?
    Ti1 O11 Ti1 O13 2_655 . . . -122.02(8) ?
    Ti1 O11 Ti1 C14 2_655 . . . 92.63(12) ?
    Ti1 O11 Ti1 C13 2_655 . . . 127.19(13) ?
    Ti1 O11 Ti1 C15 2_655 . . . 80.08(13) ?
    Ti1 O11 Ti1 C12 2_655 . . . 145.55(12) ?
    Ti1 O11 Ti1 C11 2_655 . . . 118.16(19) ?
    Ti1 O11 Ti1 Ti2 2_655 . . . -39.94(4) ?
    Ti1 O11 Ti1 Ti3 2_655 . . . -94.84(6) ?
    Ti2 O12 Ti1 O11 . . . . -118.68(14) ?
    Ti2 O12 Ti1 O13 . . . . -6.52(18) ?
    Ti2 O12 Ti1 C14 . . . . 146.61(16) ?
    Ti2 O12 Ti1 C13 . . . . 137.3(2) ?
    Ti2 O12 Ti1 C15 . . . . 118.88(17) ?
    Ti2 O12 Ti1 C12 . . . . 88.0(2) ?
    Ti2 O12 Ti1 C11 . . . . 88.39(17) ?
    Ti2 O12 Ti1 Ti3 . . . . -2.89(13) ?
    Ti3 O13 Ti1 O11 . . . . 118.74(16) ?
    Ti3 O13 Ti1 O12 . . . . 7.69(18) ?
    Ti3 O13 Ti1 C14 . . . . -127.6(2) ?
    Ti3 O13 Ti1 C13 . . . . -147.80(16) ?
    Ti3 O13 Ti1 C15 . . . . -84.2(2) ?
    Ti3 O13 Ti1 C12 . . . . -125.43(18) ?
    Ti3 O13 Ti1 C11 . . . . -92.50(17) ?
    Ti3 O13 Ti1 Ti2 . . . . 4.60(13) ?
    Ti1 O12 Ti2 O23 . . . . 46.93(18) ?
    Ti1 O12 Ti2 O32 . . . . -40.13(18) ?
    Ti1 O12 Ti2 C23 . . . . 155.68(17) ?
    Ti1 O12 Ti2 C24 . . . . 149.98(17) ?
    Ti1 O12 Ti2 C25 . . . . -155.35(18) ?
    Ti1 O12 Ti2 C21 . . . . -145.07(16) ?
    Ti1 O12 Ti2 C22 . . . . -172.27(18) ?
    Ti1 O12 Ti2 Ti3 . . . . 3.44(15) ?
    Ti3 O23 Ti2 O12 . . . . -82.84(11) ?
    Ti3 O23 Ti2 O32 . . . . 18.57(11) ?
    Ti3 O23 Ti2 C23 . . . . 171.02(11) ?
    Ti3 O23 Ti2 C24 . . . . 139.17(12) ?
    Ti3 O23 Ti2 C25 . . . . 110.47(12) ?
    Ti3 O23 Ti2 C21 . . . . 116.6(2) ?
    Ti3 O23 Ti2 C22 . . . . 173.49(14) ?
    Ti3 O23 Ti2 Ti1 . . . . -62.81(8) ?
    Ti3 O32 Ti2 O12 . . . . 82.64(11) ?
    Ti3 O32 Ti2 O23 . . . . -18.54(11) ?
    Ti3 O32 Ti2 C23 . . . . -130.9(3) ?
    Ti3 O32 Ti2 C24 . . . . -105.40(14) ?
    Ti3 O32 Ti2 C25 . . . . -128.46(12) ?
    Ti3 O32 Ti2 C21 . . . . -162.95(11) ?
    Ti3 O32 Ti2 C22 . . . . -177.08(13) ?
    Ti3 O32 Ti2 Ti1 . . . . 64.97(8) ?
    Ti1 O13 Ti3 O23 . . . . -48.83(17) ?
    Ti1 O13 Ti3 O32 . . . . 37.88(18) ?
    Ti1 O13 Ti3 C33 . . . . -159.7(2) ?
    Ti1 O13 Ti3 C34 . . . . -151.15(15) ?
    Ti1 O13 Ti3 C31 . . . . 149.06(17) ?
    Ti1 O13 Ti3 C32 . . . . 144.55(17) ?
    Ti1 O13 Ti3 C35 . . . . -178.96(17) ?
    Ti1 O13 Ti3 Ti2 . . . . -5.44(15) ?
    Ti2 O23 Ti3 O13 . . . . 83.29(11) ?
    Ti2 O23 Ti3 O32 . . . . -18.55(10) ?
    Ti2 O23 Ti3 C33 . . . . -128.60(12) ?
    Ti2 O23 Ti3 C34 . . . . -163.27(11) ?
    Ti2 O23 Ti3 C31 . . . . -132.4(3) ?
    Ti2 O23 Ti3 C32 . . . . -106.94(14) ?
    Ti2 O23 Ti3 C35 . . . . -177.19(14) ?
    Ti2 O23 Ti3 Ti1 . . . . 62.48(8) ?
    Ti2 O32 Ti3 O13 . . . . -81.55(12) ?
    Ti2 O32 Ti3 O23 . . . . 18.50(10) ?
    Ti2 O32 Ti3 C33 . . . . 108.93(14) ?
    Ti2 O32 Ti3 C34 . . . . 113.2(2) ?
    Ti2 O32 Ti3 C31 . . . . 169.28(14) ?
    Ti2 O32 Ti3 C32 . . . . 138.16(15) ?
    Ti2 O32 Ti3 C35 . . . . 171.69(17) ?
    Ti2 O32 Ti3 Ti1 . . . . -64.63(8) ?
_iucr_refine_instructions_details
;
    shelx.res created by SHELXL-2014/7
TITL shelxt_a.res in C2/c
CELL  0.71073  31.0860  11.4143  17.8999   90.000  101.265   90.000
ZERR     4.00   0.0060   0.0040   0.0050    0.000    0.008    0.000
LATT   7
SYMM  - X,   Y, 1/2 - Z
SFAC  C    H    O    TI
UNIT  240 360 36 24
MERG   2
FMAP   2
PLAN   20
SIZE     0.150   0.240   0.440
ACTA    50.00
BOND   $H
CONF
LIST   4
L.S.  20
TEMP   -73.00
WGHT    0.039900   19.884699
FVAR       0.37788
C11   1    0.567078    0.164348    0.469311    11.00000    0.03608    0.03516 =
         0.01939    0.00797    0.00507    0.00005
C12   1    0.549155    0.060301    0.432280    11.00000    0.06229    0.03136 =
         0.02904    0.00953    0.01273   -0.00319
C13   1    0.504411    0.080692    0.400230    11.00000    0.05919    0.06462 =
         0.02400    0.00796    0.00719   -0.03478
C14   1    0.494268    0.198561    0.416992    11.00000    0.02667    0.08473 =
         0.02262    0.01482    0.01021   -0.00016
C15   1    0.533173    0.249358    0.459710    11.00000    0.03981    0.04482 =
         0.01857    0.00548    0.01074    0.00888
C16   1    0.612963    0.181124    0.514707    11.00000    0.04095    0.07814 =
         0.03131    0.01557   -0.00235   -0.00012
AFIX 137
H16A  2    0.613131    0.167226    0.568790    11.00000   -1.50000
H16B  2    0.622696    0.261377    0.507822    11.00000   -1.50000
H16C  2    0.632853    0.125659    0.496980    11.00000   -1.50000
AFIX   0
C17   1    0.573605   -0.053703    0.430195    11.00000    0.14898    0.03345 =
         0.06167    0.01604    0.02844    0.01723
AFIX 137
H17A  2    0.560175   -0.114469    0.456827    11.00000   -1.50000
H17B  2    0.604327   -0.043213    0.455269    11.00000   -1.50000
H17C  2    0.572169   -0.077363    0.377135    11.00000   -1.50000
AFIX   0
C18   1    0.472740   -0.008689    0.357437    11.00000    0.13138    0.12416 =
         0.04159    0.01675   -0.00385   -0.10072
AFIX 137
H18A  2    0.488590   -0.061759    0.329295    11.00000   -1.50000
H18B  2    0.449634    0.031809    0.321639    11.00000   -1.50000
H18C  2    0.459542   -0.053849    0.393738    11.00000   -1.50000
AFIX   0
C19   1    0.450567    0.259402    0.392925    11.00000    0.03667    0.17021 =
         0.04446    0.03392    0.01731    0.03193
AFIX 137
H19A  2    0.434431    0.223520    0.345995    11.00000   -1.50000
H19B  2    0.455427    0.342607    0.383903    11.00000   -1.50000
H19C  2    0.433511    0.251527    0.433272    11.00000   -1.50000
AFIX   0
C20   1    0.536938    0.371208    0.491612    11.00000    0.11060    0.05046 =
         0.03355   -0.00169    0.02794    0.02135
AFIX 137
H20A  2    0.530537    0.370311    0.543090    11.00000   -1.50000
H20B  2    0.515957    0.422468    0.458959    11.00000   -1.50000
H20C  2    0.566779    0.400488    0.493639    11.00000   -1.50000
AFIX   0
C21   1    0.638342    0.589607    0.401760    11.00000    0.03450    0.02956 =
         0.04129   -0.00900    0.00802   -0.00954
C22   1    0.596814    0.613741    0.353959    11.00000    0.03052    0.02088 =
         0.05606   -0.00429    0.00628   -0.00548
C23   1    0.602292    0.610251    0.277608    11.00000    0.03543    0.02648 =
         0.05005    0.00731    0.00011   -0.00571
C24   1    0.647527    0.586516    0.276602    11.00000    0.03807    0.03018 =
         0.03697    0.00650    0.00465   -0.01049
C25   1    0.669743    0.573285    0.353593    11.00000    0.02571    0.03063 =
         0.04089   -0.00184    0.00266   -0.00912
C26   1    0.648533    0.583728    0.487345    11.00000    0.06484    0.06469 =
         0.04373   -0.01900    0.00634   -0.01414
AFIX 137
H26A  2    0.621137    0.586037    0.506651    11.00000   -1.50000
H26B  2    0.666933    0.650621    0.507582    11.00000   -1.50000
H26C  2    0.664171    0.510694    0.503566    11.00000   -1.50000
AFIX   0
C27   1    0.553798    0.635970    0.379297    11.00000    0.04256    0.03839 =
         0.09687   -0.01342    0.02541    0.00199
AFIX 137
H27A  2    0.539714    0.705683    0.353405    11.00000   -1.50000
H27B  2    0.559390    0.648497    0.434514    11.00000   -1.50000
H27C  2    0.534465    0.568110    0.366364    11.00000   -1.50000
AFIX   0
C28   1    0.566689    0.629281    0.208154    11.00000    0.05423    0.05543 =
         0.07569    0.02135   -0.01640   -0.00502
AFIX 137
H28A  2    0.543531    0.570745    0.207257    11.00000   -1.50000
H28B  2    0.579114    0.621497    0.162121    11.00000   -1.50000
H28C  2    0.554315    0.707951    0.210008    11.00000   -1.50000
AFIX   0
C29   1    0.666960    0.578844    0.205629    11.00000    0.05727    0.05367 =
         0.04716    0.00740    0.01715   -0.01610
AFIX 137
H29A  2    0.698429    0.562304    0.219966    11.00000   -1.50000
H29B  2    0.662554    0.653416    0.178059    11.00000   -1.50000
H29C  2    0.652490    0.515841    0.172863    11.00000   -1.50000
AFIX   0
C30   1    0.717620    0.549042    0.381820    11.00000    0.02787    0.05850 =
         0.06092    0.00253   -0.00030   -0.01217
AFIX 137
H30A  2    0.732138    0.539420    0.338284    11.00000   -1.50000
H30B  2    0.721002    0.477141    0.412329    11.00000   -1.50000
H30C  2    0.730979    0.614736    0.413275    11.00000   -1.50000
AFIX   0
C31   1    0.700569    0.047372    0.342995    11.00000    0.04168    0.06634 =
         0.03897    0.00292    0.00503    0.03368
C32   1    0.724301    0.151198    0.334003    11.00000    0.02614    0.06842 =
         0.03833   -0.01961   -0.00026    0.01475
C33   1    0.713844    0.184383    0.256250    11.00000    0.01963    0.05371 =
         0.04467   -0.01553    0.00982    0.00383
C34   1    0.683532    0.099218    0.216516    11.00000    0.02330    0.04073 =
         0.03350   -0.00868    0.00494    0.01047
C35   1    0.675557    0.013889    0.270197    11.00000    0.03535    0.03968 =
         0.04399   -0.00449    0.00995    0.01806
C36   1    0.703307   -0.021460    0.416272    11.00000    0.08738    0.10555 =
         0.05145    0.03133    0.01847    0.05670
AFIX 137
H36A  2    0.729706   -0.070442    0.424759    11.00000   -1.50000
H36B  2    0.677311   -0.071365    0.412378    11.00000   -1.50000
H36C  2    0.704673    0.032962    0.459017    11.00000   -1.50000
AFIX   0
C37   1    0.755199    0.214270    0.396912    11.00000    0.03865    0.12856 =
         0.05573   -0.04634   -0.00937    0.01771
AFIX 137
H37A  2    0.768668    0.280631    0.375396    11.00000   -1.50000
H37B  2    0.778146    0.160122    0.421358    11.00000   -1.50000
H37C  2    0.738807    0.242935    0.434756    11.00000   -1.50000
AFIX   0
C38   1    0.731276    0.288827    0.220182    11.00000    0.04178    0.05727 =
         0.08512   -0.01891    0.03386   -0.00839
AFIX 137
H38A  2    0.740009    0.349762    0.258731    11.00000   -1.50000
H38B  2    0.708401    0.319472    0.179292    11.00000   -1.50000
H38C  2    0.756761    0.265207    0.199054    11.00000   -1.50000
AFIX   0
C39   1    0.663645    0.101342    0.132530    11.00000    0.03368    0.06730 =
         0.03594   -0.00940    0.00639    0.00724
AFIX 137
H39A  2    0.683370    0.061780    0.104117    11.00000   -1.50000
H39B  2    0.659361    0.182737    0.115256    11.00000   -1.50000
H39C  2    0.635295    0.060889    0.123704    11.00000   -1.50000
AFIX   0
C40   1    0.646288   -0.091501    0.254088    11.00000    0.05790    0.03596 =
         0.08053   -0.00501    0.01806    0.01140
AFIX 137
H40A  2    0.618206   -0.075127    0.269070    11.00000   -1.50000
H40B  2    0.660371   -0.158635    0.283145    11.00000   -1.50000
H40C  2    0.641189   -0.109511    0.199536    11.00000   -1.50000
AFIX   0
O11   3    0.500000    0.192407    0.250000    10.50000    0.02560    0.02588 =
         0.02230    0.00000    0.00613    0.00000
O12   3    0.562401    0.364926    0.334562    11.00000    0.02325    0.02447 =
         0.03297   -0.00415    0.01080   -0.00021
O13   3    0.594269    0.129390    0.309960    11.00000    0.02861    0.02619 =
         0.03333   -0.00107    0.00675    0.00432
O23   3    0.628188    0.329227    0.243326    11.00000    0.02734    0.03977 =
         0.02792   -0.00077    0.00764   -0.00084
O32   3    0.654160    0.307902    0.384764    11.00000    0.02814    0.03886 =
         0.02738   -0.00247    0.00294    0.00178
TI1   4    0.545343    0.207937    0.333463    11.00000    0.02174    0.02158 =
         0.02020    0.00054    0.00587   -0.00075
TI2   4    0.617437    0.416782    0.325693    11.00000    0.02246    0.02485 =
         0.02684   -0.00090    0.00640   -0.00290
TI3   4    0.647194    0.199591    0.304756    11.00000    0.02064    0.03333 =
         0.02680   -0.00401    0.00518    0.00496
HKLF 4
REM  shelxt_a.res in C2/c
REM R1 =  0.0563 for    5059 Fo > 4sig(Fo)  and  0.0959 for all    7159 data
REM    354 parameters refined using      0 restraints
END
WGHT      0.0399     19.8845
REM Highest difference peak  0.396,  deepest hole -0.419,  1-sigma level  0.099
Q1    1   0.5966 -0.2044  0.4814  11.00000  0.05    0.40
Q2    1   0.6927  0.7045  0.2097  11.00000  0.05    0.39
Q3    1   0.5910 -0.0366  0.4007  11.00000  0.05    0.38
Q4    1   0.5046  0.1619  0.2338  11.00000  0.05    0.36
Q5    1   0.7623  0.3163  0.3634  11.00000  0.05    0.35
Q6    1   0.8228  0.3142  0.3879  11.00000  0.05    0.35
Q7    1   0.6101 -0.1116  0.3899  11.00000  0.05    0.34
Q8    1   0.6919 -0.1609  0.1845  11.00000  0.05    0.34
Q9    1   0.7870  0.2334  0.2745  11.00000  0.05    0.34
Q10   1   0.7926  0.1950  0.3745  11.00000  0.05    0.34
Q11   1   0.6845  0.7614  0.1739  11.00000  0.05    0.34
Q12   1   0.7788  0.3244  0.3179  11.00000  0.05    0.32
Q13   1   0.7879  0.2978  0.3294  11.00000  0.05    0.32
Q14   1   0.6916 -0.2590  0.2987  11.00000  0.05    0.32
Q15   1   0.5801 -0.0523  0.4470  11.00000  0.05    0.32
Q16   1   0.5000  0.0796  0.2500  10.50000  0.05    0.32
Q17   1   0.7961  0.3946  0.3666  11.00000  0.05    0.32
Q18   1   0.8235  0.3748  0.4015  11.00000  0.05    0.32
Q19   1   0.5579  0.7087  0.4116  11.00000  0.05    0.32
Q20   1   0.6234  0.7115  0.4887  11.00000  0.05    0.31
;
