# Supplementary material for: Crystal structure of μ-oxido-1,1′κ2 O:O-bis{tetra-μ-oxido-1:2κ2 O:O;1:3κ2 O:O;2:3κ4 O:O-tris[1,2,3(η5)-penta­methyl­cyclo­penta­dien­yl]-trianglo-trititanium(IV)}
Source: Acta Crystallogr E Crystallogr Commun. 2015 Mar 21;71(Pt 4):m97. doi: 10.1107/S2056989015004041 (PMC4438812; doi:10.1107/S2056989015004041)
Supplement: Supplementary file 2 [file e-71-00m97-Isup2.hkl]

#
# h,k,l, Fc-squared, Fo-squared, sigma(Fo-squared), status flag
#
data_I
_shelx_title ' shelxt_a.res in C2/c'
_shelx_refln_list_code          4
_shelx_F_calc_maximum      404.53
_exptl_crystal_F_000      2616.00
_reflns_d_resolution_high  0.7695

loop_
 _space_group_symop_operation_xyz
 'x, y, z'
 '-x, y, -z+1/2'
 'x+1/2, y+1/2, z'
 '-x+1/2, y+1/2, -z+1/2'
 '-x, -y, -z'
 'x, -y, z-1/2'
 '-x+1/2, -y+1/2, -z'
 'x+1/2, -y+1/2, z-1/2'

_cell_length_a    31.0860
_cell_length_b    11.4143
_cell_length_c    17.8999
_cell_angle_alpha  90.000
_cell_angle_beta  101.265
_cell_angle_gamma  90.000

_shelx_F_squared_multiplier     1.000

loop_
 _refln_index_h
 _refln_index_k
 _refln_index_l
 _refln_F_squared_calc
 _refln_F_squared_meas
 _refln_F_squared_sigma
 _refln_observed_status
   6   0   0      14694.19      17523.82       593.39 o
   8   0   0        196.13         20.17       119.33 o
  10   0   0     140038.14     120389.89      1829.68 o
  12   0   0      34761.86      33625.07       456.41 o
  14   0   0       3226.61       4265.79       227.60 o
  16   0   0        854.59        546.62       265.96 o
  18   0   0      30198.17      30114.47       452.68 o
  20   0   0      27788.08      26555.49       448.01 o
  22   0   0       1905.24       2052.74       229.73 o
  24   0   0         77.39         94.19       127.78 o
  26   0   0       7186.15       7272.25       225.22 o
  28   0   0       2391.97       2084.94       188.71 o
  30   0   0       9071.94       8247.93       471.17 o
  32   0   0        105.88       -182.51       182.51 o
  34   0   0       2878.10       3422.14       212.45 o
  36   0   0       1200.28        918.28       775.93 o
  38   0   0       5391.43       4640.60       496.92 o
   5   1   0      87006.62      82183.85      2759.08 o
   7   1   0       8718.42       8578.84       105.96 o
   9   1   0       5105.84       3831.87        75.93 o
  11   1   0      17053.60      18816.36       317.64 o
  13   1   0       1999.37       2736.92       152.31 o
  15   1   0        990.72       1223.63       135.38 o
  17   1   0      11041.62       9970.34       159.37 o
  19   1   0          1.59        -11.79        69.39 o
  21   1   0      15143.07      14658.39       213.35 o
  23   1   0       1757.21       2035.57       104.34 o
  25   1   0        334.79        525.81       131.92 o
  27   1   0        105.86        259.84       192.73 o
  29   1   0        582.97        629.95       204.35 o
  31   1   0         77.06         30.98       121.64 o
  33   1   0        589.03        349.71       218.92 o
  35   1   0        352.20        398.30       157.41 o
  37   1   0          0.58        134.00       181.23 o
  39   1   0       1008.70        314.32       276.31 o
   0   2   0      13750.93       8023.69      2424.96 o
   2   2   0      26380.91      20503.55      1609.95 o
   4   2   0      19033.02      20313.91       307.61 o
   6   2   0       6788.00       6325.29        94.87 o
   8   2   0       5221.80       5400.46        76.56 o
  10   2   0      91264.70      85120.20      1031.72 o
  12   2   0       2313.75       2992.13       149.62 o
  14   2   0       3551.94       4977.24       140.06 o
  16   2   0       3215.22       2709.96        95.80 o
  18   2   0        271.68        366.48        81.56 o
  20   2   0      24871.14      24315.61       317.15 o
  22   2   0       9628.22       9587.57       189.97 o
  24   2   0         80.06        244.18       133.59 o
  26   2   0       2749.95       2765.77       154.93 o
  28   2   0        570.49        808.69       107.47 o
  30   2   0       1260.88       1612.27       200.73 o
  32   2   0        169.93        280.66       191.78 o
  34   2   0        397.81        427.61       194.74 o
  36   2   0       1585.48       1778.15       200.28 o
  38   2   0         34.49         -7.69       386.36 o
   1   3   0         74.75        -46.03        46.03 o
   3   3   0        860.64        507.59        66.99 o
   5   3   0       1150.10       1235.17        65.97 o
   7   3   0       9866.42       9106.72        92.25 o
   9   3   0       2888.29       3951.05        94.84 o
  11   3   0       2010.68       2293.91        88.07 o
  13   3   0       6032.60       6994.98       108.78 o
  15   3   0        793.64        577.01       124.59 o
  17   3   0       3546.91       3373.85        86.88 o
  19   3   0       8705.07       8411.01       135.28 o
  21   3   0       8046.25       7826.33       192.04 o
  23   3   0       2236.33       2051.10       151.36 o
  25   3   0          4.18        -23.59       107.80 o
  27   3   0      10358.33      10723.52       210.08 o
  29   3   0        257.07        227.90       136.43 o
  31   3   0       4231.88       4185.87       198.40 o
  33   3   0         51.41         51.29       112.40 o
  35   3   0         12.62         47.09       210.02 o
  37   3   0        349.33        865.49       453.59 o
   0   4   0      47908.68      56007.41       741.89 o
   2   4   0       3314.14       3890.48        77.56 o
   4   4   0      75181.42      76369.99       813.00 o
   6   4   0      10549.82      10613.45       147.14 o
   8   4   0       2185.60       2509.68       103.53 o
  10   4   0       6905.31       7208.18       159.10 o
  12   4   0       2032.70       2186.30        93.40 o
  14   4   0       1193.78       1208.51        60.37 o
  16   4   0       3532.98       3515.27        85.46 o
  18   4   0       3764.35       3776.13       112.22 o
  20   4   0       1805.49       1747.38        94.05 o
  22   4   0       1726.41       1748.75       115.52 o
  24   4   0       1936.46       1754.07        91.40 o
  26   4   0       1311.44       1125.10       110.68 o
  28   4   0        218.35        473.51       163.80 o
  30   4   0        818.79       1275.28       119.50 o
  32   4   0       2934.06       2765.11       224.28 o
  34   4   0        251.56        406.74       176.44 o
  36   4   0        101.92       -248.77       252.07 o
  38   4   0        243.23        182.86       425.06 o
   1   5   0     129173.45     119068.84      4276.83 o
   3   5   0       2657.28       3267.49       138.39 o
   5   5   0       5671.52       5436.80       101.32 o
   7   5   0       5128.83       5054.29        77.35 o
   9   5   0       1154.55       1200.75        99.07 o
  11   5   0      24522.04      23747.72       215.89 o
  13   5   0       8364.72       8290.74       133.23 o
  15   5   0        267.68        298.89        62.97 o
  17   5   0         75.90         50.92        72.00 o
  19   5   0      12467.70      12168.33       220.35 o
  21   5   0       1378.87       1687.41       114.76 o
  23   5   0         12.29         86.07       104.23 o
  25   5   0        504.04        694.01       112.90 o
  27   5   0       6175.41       6122.90       144.37 o
  29   5   0         26.90         14.81       109.25 o
  31   5   0       9066.52       9013.18       245.86 o
  33   5   0         14.47        134.78       112.66 o
  35   5   0       1285.58        917.19       235.16 o
  37   5   0       3100.38       2829.92       456.49 o
   0   6   0      14271.22      13703.00       273.05 o
   2   6   0        142.12        -65.57       102.54 o
   4   6   0      11956.95      11937.91       143.76 o
   6   6   0        714.27        877.18        94.77 o
   8   6   0       5182.75       4965.18        75.05 o
  10   6   0        340.84        482.67        89.84 o
  12   6   0        787.50        815.31        75.83 o
  14   6   0       9196.70       9251.81       148.95 o
  16   6   0        734.30        721.65       108.61 o
  18   6   0       1591.70       1760.46       106.88 o
  20   6   0        106.35         63.24        76.87 o
  22   6   0        915.86        998.67       139.97 o
  24   6   0       1102.22       1311.53       180.52 o
  26   6   0       1811.36       1895.87       168.98 o
  28   6   0         83.44        117.80       166.87 o
  30   6   0       1014.24       1224.02       246.51 o
  32   6   0        300.24        531.28       261.58 o
  34   6   0        572.14        -19.94       262.63 o
  36   6   0        127.14        756.97       295.18 o
   1   7   0      12326.45      12021.18       182.30 o
   3   7   0      26324.04      28261.00       330.34 o
   5   7   0       3286.97       2904.33        85.47 o
   7   7   0       1338.14       1186.88        91.01 o
   9   7   0      29185.47      26432.49       298.94 o
  11   7   0       9313.00       9495.55       176.40 o
  13   7   0        516.86        367.34       107.57 o
  15   7   0       4339.13       4452.52       167.83 o
  17   7   0       2418.86       2450.29        88.83 o
  19   7   0       4501.81       4491.64       174.70 o
  21   7   0      19792.25      19749.49       303.26 o
  23   7   0        631.63        867.95       113.48 o
  25   7   0        151.17        -27.67       116.78 o
  27   7   0        362.70        596.67       104.51 o
  29   7   0          8.50       -100.03       100.03 o
  31   7   0        561.55        698.40       169.39 o
  33   7   0        353.68        389.01       282.47 o
   0   8   0      25365.20      24354.64       452.58 o
   2   8   0       1210.03       1308.40       129.86 o
   4   8   0       4101.66       3943.52       109.14 o
   6   8   0      11897.37      11490.83       152.40 o
   8   8   0       7024.46       7498.00       129.16 o
  10   8   0       5733.87       5854.45       229.94 o
  12   8   0       2487.96       2617.60       217.04 o
  14   8   0       4417.84       4180.67       103.02 o
  16   8   0         42.56        103.07        60.31 o
  18   8   0       1048.67        906.02       200.94 o
  20   8   0       2257.17       2433.10       139.01 o
  22   8   0         29.10        -28.46       113.97 o
  24   8   0        740.08       1097.47       121.17 o
  26   8   0       5215.39       5582.68       209.29 o
  28   8   0        613.54        365.11       111.32 o
  30   8   0       5444.67       4855.46       247.86 o
  32   8   0       1618.97       1995.67       219.08 o
   1   9   0        417.35        822.74        90.74 o
   3   9   0        600.28        523.63       110.91 o
   5   9   0       1826.45       2142.89       135.22 o
   7   9   0       2923.34       2807.73        81.92 o
   9   9   0       3195.59       3188.41       110.37 o
  11   9   0       1053.64       1294.13        76.30 o
  13   9   0        698.66        719.60       142.52 o
  15   9   0        824.14        816.76       109.99 o
  17   9   0        143.28        193.57        96.46 o
  19   9   0         95.19         77.56       144.66 o
  21   9   0        199.22        205.05       123.36 o
  23   9   0       2280.04       2507.15       146.89 o
  25   9   0        428.24        244.24       130.71 o
  27   9   0        192.14        -78.64       149.27 o
  29   9   0        443.41        528.72       365.08 o
  31   9   0        729.02        770.48       882.03 o
   0  10   0      23332.13      25791.46       554.35 o
   2  10   0          6.49        406.88        95.46 o
   4  10   0       7337.97       7107.83       206.96 o
   6  10   0       6756.43       6734.13       162.06 o
   8  10   0       4512.52       4420.63       104.25 o
  10  10   0       5430.78       5708.90       144.08 o
  12  10   0        525.17       1015.29       168.90 o
  14  10   0          3.56        276.75        99.38 o
  16  10   0       1039.34       1000.67        87.19 o
  18  10   0         43.57        138.85       120.13 o
  20  10   0       5763.08       5858.26       207.43 o
  22  10   0       1424.14       1101.44        96.44 o
  24  10   0         14.79       -137.70       137.70 o
  26  10   0       2479.42       2527.23       217.05 o
  28  10   0        860.75        448.11       293.27 o
   1  11   0        667.94        801.55       165.82 o
   3  11   0       1739.65       1490.47       198.30 o
   5  11   0       3836.56       3747.70       135.96 o
   7  11   0        944.41       1287.02       239.49 o
   9  11   0       1627.68       1658.21        86.44 o
  11  11   0         92.63        218.01       113.50 o
  13  11   0       2943.88       2983.43       136.02 o
  15  11   0        254.53        599.09       139.21 o
  17  11   0         32.79        420.03       199.58 o
  19  11   0          0.89         35.98       117.50 o
  21  11   0        253.20        656.77       146.19 o
  23  11   0          0.67       -144.76       144.76 o
  25  11   0       1908.29       1680.35       399.82 o
   0  12   0        847.06       1287.36       265.49 o
   2  12   0       2097.00       2575.30       167.36 o
   4  12   0       3342.17       3442.35       135.87 o
   6  12   0        743.19        872.83       128.88 o
   8  12   0       5566.66       5785.60       152.66 o
  10  12   0       2692.69       2754.13       172.52 o
  12  12   0          1.43         78.44        90.10 o
  14  12   0        120.98        228.87       118.27 o
  16  12   0       2250.75       2379.42       218.11 o
  18  12   0        267.18        159.24       147.00 o
  20  12   0       7471.07       6849.87      1146.10 o
  22  12   0       3960.63       3222.53       346.26 o
   1  13   0       2199.04       2253.16       209.75 o
   3  13   0       1831.12       1881.20       167.27 o
   5  13   0        153.36        624.02       136.68 o
   7  13   0       2074.30       2010.94       189.32 o
   9  13   0          9.80         74.24       200.65 o
  11  13   0        871.60        848.40       170.40 o
  13  13   0        269.99        210.07       162.72 o
  15  13   0        351.56        -15.88       183.39 o
  17  13   0        116.62        471.26       347.83 o
  19  13   0         62.34        255.30       353.12 o
   0  14   0       2587.85       2621.94       546.88 o
   2  14   0        725.91        830.53       211.13 o
   4  14   0         11.81       -110.34       178.30 o
   6  14   0          0.04        287.30       260.00 o
   8  14   0        359.01        157.33       169.26 o
  10  14   0       2311.66       1987.29       246.44 o
  12  14   0        636.18        315.64       670.18 o
 -39   1   1        869.92        474.40       248.20 o
 -37   1   1       2726.46       2836.07       201.13 o
 -35   1   1        364.28        627.43       136.11 o
 -33   1   1        406.71        344.72       110.43 o
 -31   1   1       4803.47       4772.94       219.34 o
 -29   1   1        360.91        174.39       150.25 o
 -27   1   1      10309.95       9831.70       269.18 o
 -25   1   1         17.61          4.28       124.18 o
 -23   1   1         30.78        263.30       113.26 o
 -21   1   1      12856.32      13300.96       185.65 o
 -19   1   1       2355.22       2297.15       116.79 o
 -17   1   1       1295.86        733.51       145.82 o
 -15   1   1        199.19        382.91       153.44 o
 -13   1   1       1838.17       2028.59        91.80 o
 -11   1   1      45731.76      45175.78       399.22 o
  -9   1   1      17523.98      16710.25       167.30 o
  -7   1   1       5682.62       4958.66        93.02 o
  -5   1   1      38336.62      34367.43      2236.85 o
   3   1   1      44940.11       5463.34      1482.93 o
   5   1   1        403.70       1400.84       441.76 o
   7   1   1       4317.15       3698.07       150.18 o
   9   1   1      18047.09      16424.92       177.80 o
  11   1   1      55726.39      52079.40       450.20 o
  13   1   1        654.35       1666.84       137.25 o
  15   1   1       5053.11       5224.86       189.85 o
  17   1   1       2501.14       2789.55       217.31 o
  19   1   1      14912.81      14212.46       252.81 o
  21   1   1       5126.58       4674.38       148.86 o
  23   1   1       5669.57       5602.47       167.16 o
  25   1   1       9028.19       8367.29       189.55 o
  27   1   1       2853.92       2695.46       158.19 o
  29   1   1      10944.74      11067.33       206.73 o
  31   1   1       1446.62       1259.62       210.49 o
  33   1   1        917.96        992.24       154.89 o
  35   1   1        461.84        314.86       168.58 o
  37   1   1       2680.08       2887.24       293.83 o
  39   1   1       1217.79       1214.09       296.54 o
 -38   2   1        306.44        289.86       205.38 o
 -36   2   1        497.47        351.82       209.00 o
 -34   2   1       2620.47       2846.41       149.87 o
 -32   2   1        105.62        -10.99       124.44 o
 -30   2   1       1043.97       1388.82       109.04 o
 -28   2   1       3179.05       3593.68       251.62 o
 -26   2   1       4748.29       4816.49       148.99 o
 -24   2   1       2269.13       2165.17       111.29 o
 -22   2   1      31807.23      32840.04       343.13 o
 -20   2   1      10456.18      10252.77       160.01 o
 -18   2   1       9046.95       8438.94       137.00 o
 -16   2   1      26546.42      26703.29       274.56 o
 -14   2   1       1764.96       2288.84       137.74 o
 -12   2   1       4194.44       5272.48       111.78 o
 -10   2   1         92.68        184.98        69.58 o
  -8   2   1      38469.52      37766.81       297.73 o
  -6   2   1      11290.99      10495.42       107.27 o
  -4   2   1      10599.14      10897.24       155.59 o
  -2   2   1       8712.21       9397.99       558.17 o
   0   2   1     152105.17     104582.03      9880.88 o
   2   2   1      10078.84      10584.79       254.75 o
   4   2   1       3835.53       4330.94        82.20 o
   6   2   1       6370.52       5940.60       103.19 o
   8   2   1      28676.50      28340.34       245.54 o
  10   2   1       7405.65       6567.73        99.45 o
  12   2   1      34970.55      37952.80       369.19 o
  14   2   1       1541.50       1879.72       311.05 o
  16   2   1      29081.88      27433.47       303.04 o
  18   2   1       4853.17       4399.93       170.08 o
  20   2   1      40391.00      39859.00       395.73 o
  22   2   1       8117.55       8162.51       168.43 o
  24   2   1       8885.05       8649.31       176.18 o
  26   2   1        954.78       1277.08       143.28 o
  28   2   1       3771.55       4190.13       219.53 o
  30   2   1        254.62        212.30       139.32 o
  32   2   1        922.91        977.67       256.15 o
  34   2   1        227.73        -97.36       151.33 o
  36   2   1          1.20        794.84       480.79 o
  38   2   1        504.07        846.39       490.52 o
 -39   3   1        481.42       1887.60      1491.15 o
 -37   3   1        819.91        749.00       198.00 o
 -35   3   1       1874.89       1845.21       146.70 o
 -33   3   1       1651.93       1831.40       288.69 o
 -31   3   1        123.41        146.07        93.13 o
 -29   3   1       2303.93       2300.62       146.41 o
 -27   3   1         14.98         88.67       154.29 o
 -25   3   1       2964.08       2975.29       128.49 o
 -23   3   1       2272.14       2365.84       100.94 o
 -21   3   1      16227.99      16103.31       264.52 o
 -19   3   1        576.62        782.42        74.65 o
 -17   3   1      39640.24      39336.07       357.93 o
 -15   3   1        391.25        342.49       116.38 o
 -13   3   1      29108.97      31108.95       331.88 o
 -11   3   1      76071.38      77283.87       741.47 o
  -9   3   1      17774.79      16012.58       158.54 o
  -7   3   1      14717.55      17145.94       158.15 o
  -5   3   1         19.51        -26.18        26.18 o
  -3   3   1       2596.27       2025.82        63.49 o
  -1   3   1     110558.27     103488.22      2650.58 o
   1   3   1       1680.72       1509.76        74.91 o
   3   3   1        544.49        378.51        58.52 o
   5   3   1      24553.65      24044.11       203.04 o
   7   3   1          8.34        -43.04        43.04 o
   9   3   1      70457.16      67116.48       546.38 o
  11   3   1       2999.37       4003.54       159.14 o
  13   3   1      24579.32      23285.29       265.24 o
  15   3   1       9299.66       9665.04       190.85 o
  17   3   1      11054.44      11371.68       178.20 o
  19   3   1      27901.50      28346.30       312.49 o
  21   3   1      24888.20      25297.75       320.84 o
  23   3   1          1.88        220.54       122.83 o
  25   3   1       1739.69       1700.02       130.50 o
  27   3   1       2779.37       3022.57       136.79 o
  29   3   1        333.28        224.29       129.06 o
  31   3   1       1607.68       1865.02       191.18 o
  33   3   1       3303.69       3414.58       175.95 o
  35   3   1        101.72       -181.98       181.98 o
  37   3   1         55.89        432.72       248.20 o
 -38   4   1       4961.22       3966.87       407.00 o
 -36   4   1          3.95        332.39       178.09 o
 -34   4   1        538.28        731.35       201.77 o
 -32   4   1       2339.02       2847.31       174.94 o
 -30   4   1       8750.91       8530.19       231.30 o
 -28   4   1       7667.84       8193.46       150.99 o
 -26   4   1       7433.52       7769.79       171.98 o
 -24   4   1        927.13       1159.11       181.87 o
 -22   4   1        115.41         24.19       126.19 o
 -20   4   1       8285.14       7914.31       129.11 o
 -18   4   1       1044.31        938.00        70.56 o
 -16   4   1       4629.88       4691.51       130.28 o
 -14   4   1       3801.19       3624.88        87.85 o
 -12   4   1      13402.91      14909.45       165.89 o
 -10   4   1       2819.28       2721.13       118.58 o
  -8   4   1       3439.55       3854.12       115.54 o
  -6   4   1       3342.76       3690.34        75.34 o
  -4   4   1       8433.35      11073.41       135.91 o
  -2   4   1      65375.18      60291.25      1583.96 o
   0   4   1      21163.01      18737.62       190.03 o
   2   4   1       3555.06       4113.12       117.22 o
   4   4   1      18099.16      17299.45       165.62 o
   6   4   1       1012.00       1566.30       101.90 o
   8   4   1      15687.07      16575.35       159.59 o
  10   4   1       7932.07       6343.25       151.92 o
  12   4   1      15325.81      14868.00       268.15 o
  14   4   1      11982.12      11448.12       154.95 o
  16   4   1       5231.55       5081.80       141.43 o
  18   4   1        328.95        399.17        66.65 o
  20   4   1       8989.87       8444.83       176.40 o
  22   4   1        511.81        602.27       103.63 o
  24   4   1       1412.70       1638.22       128.73 o
  26   4   1       7173.70       7082.88       159.36 o
  28   4   1         44.21       -127.79       134.35 o
  30   4   1      12183.25      12924.28       248.82 o
  32   4   1        117.65         10.65       210.23 o
  34   4   1       2871.23       3265.72       272.71 o
  36   4   1        416.40         41.48       247.56 o
 -37   5   1        224.62        810.12       469.60 o
 -35   5   1        121.22        621.39       209.82 o
 -33   5   1        381.24        570.69       105.04 o
 -31   5   1       1402.99       1705.83       153.55 o
 -29   5   1        176.42         75.72       112.97 o
 -27   5   1       2584.56       2634.69       144.54 o
 -25   5   1       5021.23       5230.90       136.02 o
 -23   5   1        652.10        437.09       106.37 o
 -21   5   1        164.05         55.56        95.95 o
 -19   5   1         10.77         97.08        88.09 o
 -17   5   1       1095.92       1109.94       118.71 o
 -15   5   1       4285.07       4538.59        97.39 o
 -13   5   1       7252.12       7245.58       119.70 o
 -11   5   1       3283.20       3648.75        90.29 o
  -9   5   1       1612.03       1763.94       105.64 o
  -7   5   1        139.34        386.93       130.09 o
  -5   5   1        786.94        986.38       144.46 o
  -3   5   1       2742.77       3987.55        90.20 o
  -1   5   1       1936.92       3033.93       123.72 o
   1   5   1       3570.53       4066.42       253.18 o
   3   5   1       6473.14       7480.02       140.72 o
   5   5   1       1459.28       1476.55        69.64 o
   7   5   1        367.17        532.24        88.55 o
   9   5   1       3823.93       4405.11       144.38 o
  11   5   1       5031.21       5623.53        95.86 o
  13   5   1      17619.42      16801.70       180.79 o
  15   5   1       1827.49       1819.25       105.24 o
  17   5   1       2429.71       2417.98        82.16 o
  19   5   1       1611.29       1795.56       113.46 o
  21   5   1         93.39        225.22       106.41 o
  23   5   1          6.75         43.40       120.41 o
  25   5   1        850.62        644.86       124.03 o
  27   5   1        191.47        267.06        94.84 o
  29   5   1        734.62        649.62       198.28 o
  31   5   1       1332.51       1630.47       198.92 o
  33   5   1         30.03        497.84       139.86 o
  35   5   1         30.19       -194.30       194.30 o
 -36   6   1        254.20        -40.50       330.67 o
 -34   6   1          7.49       -260.23       260.23 o
 -32   6   1       2294.56       2111.82       214.57 o
 -30   6   1       1390.20       1644.10       139.93 o
 -28   6   1       6826.72       6764.00       302.15 o
 -26   6   1       1481.46       1316.03       142.37 o
 -24   6   1       1021.88       1225.08       125.24 o
 -22   6   1       1086.72       1009.93       103.66 o
 -20   6   1       6138.80       6230.38       163.83 o
 -18   6   1        835.49        913.85       115.76 o
 -16   6   1        811.70        805.39       122.92 o
 -14   6   1          3.84         -1.25        63.54 o
 -12   6   1      16199.76      15956.97       172.36 o
 -10   6   1      17428.86      16353.77       186.15 o
  -8   6   1       2635.29       2643.38       112.10 o
  -6   6   1      41490.34      42679.74       389.89 o
  -4   6   1       6419.27       6368.24       106.27 o
  -2   6   1       6494.94       6474.21       135.33 o
   0   6   1      16044.77      15815.83       210.57 o
   2   6   1         44.80        153.55       126.87 o
   4   6   1        159.32        330.96       104.59 o
   6   6   1        652.33        953.81        86.76 o
   8   6   1      14930.18      15490.49       189.71 o
  10   6   1      40449.04      39367.59       374.67 o
  12   6   1       3168.70       3131.11        91.37 o
  14   6   1       9056.90      10078.93       137.89 o
  16   6   1       1720.53       1858.00       123.10 o
  18   6   1       1298.26       1470.74        83.40 o
  20   6   1       8130.00       7942.17       209.44 o
  22   6   1       1792.37       1844.43       150.61 o
  24   6   1        442.15        456.48        95.27 o
  26   6   1       1052.16       1130.73       107.74 o
  28   6   1        196.48        246.76       243.30 o
  30   6   1       7000.54       6684.53       299.40 o
  32   6   1       1125.47       1101.84       176.25 o
  34   6   1        769.82        595.02       383.78 o
 -35   7   1        346.51        332.16       238.88 o
 -33   7   1        488.81        294.48       213.84 o
 -31   7   1         46.72        267.96       271.81 o
 -29   7   1       1181.21       1387.59       305.88 o
 -27   7   1        229.95        348.82        92.89 o
 -25   7   1        970.04        823.69        99.28 o
 -23   7   1       1304.55       1416.65       163.24 o
 -21   7   1      12214.19      12114.53       278.52 o
 -19   7   1         24.63        130.75       136.83 o
 -17   7   1       7183.22       7359.28       204.73 o
 -15   7   1       1482.28       1666.02       128.98 o
 -13   7   1       2972.15       2774.72       150.89 o
 -11   7   1      15794.23      14673.44       621.08 o
  -9   7   1        214.33        241.79        95.85 o
  -7   7   1       7048.83       6662.44       120.57 o
  -5   7   1        868.52        786.90        60.39 o
  -3   7   1       1882.49       2014.15        71.35 o
  -1   7   1      13643.66      14966.29       207.56 o
   1   7   1       1488.20       1518.35       169.47 o
   3   7   1       6969.67       7128.38       152.60 o
   5   7   1       3070.80       2734.42        89.91 o
   7   7   1       1817.99       1583.81       101.34 o
   9   7   1       3420.00       3047.95       104.51 o
  11   7   1        574.64        496.75        86.14 o
  13   7   1       6461.68       6472.64       148.00 o
  15   7   1         43.58        340.04       100.76 o
  17   7   1       3034.88       2906.57       165.79 o
  19   7   1       3687.42       3667.24       148.67 o
  21   7   1       2362.72       2619.32       194.93 o
  23   7   1       1220.75       1519.92       137.10 o
  25   7   1        537.45        594.16        98.38 o
  27   7   1        431.25        363.78       147.09 o
  29   7   1        463.79        332.46       209.92 o
  31   7   1        393.52        259.96       154.08 o
  33   7   1         47.95        123.41       205.36 o
 -32   8   1         65.33        153.36       192.81 o
 -30   8   1        859.41        484.62       239.55 o
 -28   8   1        418.62        724.95       186.59 o
 -26   8   1        231.54        340.77       102.18 o
 -24   8   1        901.45        802.66       108.57 o
 -22   8   1       6126.30       6527.46       156.79 o
 -20   8   1       1393.86       1429.90       135.52 o
 -18   8   1       8281.39       8310.17       178.03 o
 -16   8   1        882.72       1284.73        74.17 o
 -14   8   1        417.49        580.84        98.07 o
 -12   8   1        147.58        198.26       122.86 o
 -10   8   1      11501.22      11881.13       218.78 o
  -8   8   1          1.00        169.52        51.12 o
  -6   8   1       9024.56       8994.38       199.08 o
  -4   8   1        628.94        687.53        75.07 o
  -2   8   1       3789.64       4230.57       110.20 o
   0   8   1       6254.42       6078.58       145.02 o
   2   8   1       2471.01       2689.49        96.55 o
   4   8   1         76.62         75.35        92.82 o
   6   8   1       1589.38       1813.82       117.31 o
   8   8   1      11768.90      12101.56       169.35 o
  10   8   1       9111.76       9262.92       132.33 o
  12   8   1       2519.75       2403.90        75.18 o
  14   8   1        240.03        221.88        81.25 o
  16   8   1       2770.04       2712.73       155.38 o
  18   8   1        863.47        566.69       114.08 o
  20   8   1      18130.93      17507.17       289.30 o
  22   8   1       1294.03       1377.36       115.89 o
  24   8   1        537.60        572.73       127.07 o
  26   8   1        379.99        670.19       169.44 o
  28   8   1        455.86        285.22       142.26 o
  30   8   1        429.34        141.91       263.25 o
  32   8   1        827.53        138.26       279.41 o
 -31   9   1       5529.62       5509.78       356.02 o
 -29   9   1         38.94        645.97       268.43 o
 -27   9   1       9685.71       9969.87       506.71 o
 -25   9   1       2968.33       3020.02       141.20 o
 -23   9   1         83.41        214.60        89.93 o
 -21   9   1       1444.18       1596.37       166.55 o
 -19   9   1       1537.73       1503.25        87.58 o
 -17   9   1         43.84        166.78       108.44 o
 -15   9   1        343.09        486.55       155.95 o
 -13   9   1       4065.81       4222.85       116.60 o
 -11   9   1       5032.20       4916.27       199.93 o
  -9   9   1       3036.48       2962.18        97.49 o
  -7   9   1       1826.69       1851.43        78.24 o
  -5   9   1        774.86        789.60       128.55 o
  -3   9   1        196.17        442.93       120.91 o
  -1   9   1      17422.65      18229.04       273.39 o
   1   9   1       5976.16       6093.30       216.84 o
   3   9   1       2934.85       3002.44       140.57 o
   5   9   1         12.22        123.44       128.51 o
   7   9   1       5239.32       5492.51       126.01 o
   9   9   1         35.31          5.78        90.39 o
  11   9   1       8867.70       9043.80       278.93 o
  13   9   1         50.58         99.45        69.64 o
  15   9   1       3232.87       2965.09       144.64 o
  17   9   1       2617.99       2776.66       132.61 o
  19   9   1       2336.43       2574.40       154.88 o
  21   9   1         37.07        358.28       133.11 o
  23   9   1         87.06        -44.70       104.93 o
  25   9   1       2350.53       2301.98       155.50 o
  27   9   1        113.79       -143.17       143.17 o
  29   9   1       6182.45       6034.39       308.31 o
  31   9   1       1581.52       1996.66       329.64 o
 -28  10   1          6.45        839.00       265.52 o
 -26  10   1       2036.52       1880.23       211.79 o
 -24  10   1        308.64        394.85       152.49 o
 -22  10   1          6.45        139.25       154.81 o
 -20  10   1         28.25        -67.91       137.08 o
 -18  10   1         78.64        -21.03       125.94 o
 -16  10   1        204.31        521.10       164.75 o
 -14  10   1       4791.03       4813.41       116.12 o
 -12  10   1        778.59       1092.05       101.00 o
 -10  10   1       1370.96       1439.79       105.21 o
  -8  10   1        177.92        372.49        69.87 o
  -6  10   1       4199.03       4364.57       130.18 o
  -4  10   1       3316.24       3367.14       121.66 o
  -2  10   1       2376.56       2578.65       133.62 o
   0  10   1       5781.27       6433.88       215.67 o
   2  10   1        504.41        458.11       142.21 o
   4  10   1       6363.59       6980.79       166.05 o
   6  10   1        790.06        916.00       120.22 o
   8  10   1       1865.08       1743.01        77.81 o
  10  10   1          1.50        -29.70        93.54 o
  12  10   1       6031.27       6029.79       210.84 o
  14  10   1       3051.56       2691.18       101.91 o
  16  10   1       1761.47       2029.04       128.35 o
  18  10   1        654.15        592.47       126.87 o
  20  10   1         30.56        100.26        74.49 o
  22  10   1         61.66         83.19       154.95 o
  24  10   1        444.22        335.36       168.28 o
  26  10   1        212.65        358.17       307.28 o
  28  10   1       1675.83       1787.73       309.90 o
 -25  11   1        127.04         74.36       545.41 o
 -23  11   1       1143.10        997.09       384.55 o
 -21  11   1       3931.34       4034.84       425.96 o
 -19  11   1         58.90        -17.26       149.59 o
 -17  11   1       2309.70       2509.02       129.02 o
 -15  11   1        106.18        352.82       188.86 o
 -13  11   1        292.89        475.00       141.87 o
 -11  11   1       5937.55       5577.38       179.16 o
  -9  11   1       5722.82       6144.25       217.94 o
  -7  11   1       2966.59       2922.41       152.45 o
  -5  11   1       2567.85       2494.18       121.54 o
  -3  11   1         35.75        -87.13        87.13 o
  -1  11   1       3084.56       3259.63       132.29 o
   1  11   1       1392.12       1519.33       161.14 o
   3  11   1        281.07        415.04       132.03 o
   5  11   1       3421.43       3149.11       127.23 o
   7  11   1        252.56        443.84        95.06 o
   9  11   1      14467.45      14543.37       342.44 o
  11  11   1        117.27        139.53        87.38 o
  13  11   1       2399.77       2323.88       201.75 o
  15  11   1        370.17        175.61       112.64 o
  17  11   1        167.58         51.17       108.82 o
  19  11   1       3422.79       3221.95       230.49 o
  21  11   1       4304.31       4587.75       372.66 o
  23  11   1         85.75        267.46       183.78 o
  25  11   1          1.09        270.70       248.93 o
 -22  12   1        401.41        338.83       549.40 o
 -20  12   1         91.00        102.06       354.51 o
 -18  12   1          1.19        321.55       144.00 o
 -16  12   1        152.83        473.29       154.94 o
 -14  12   1         68.94        132.80       196.80 o
 -12  12   1        105.73         41.15        97.60 o
 -10  12   1         22.74        237.07       137.50 o
  -8  12   1          0.64         73.28       108.89 o
  -6  12   1         99.13         24.34       149.47 o
  -4  12   1         74.23        243.13        91.33 o
  -2  12   1         46.33        -41.94        93.69 o
   0  12   1       1207.83       1069.56       104.24 o
   2  12   1         14.47        -88.21       115.56 o
   4  12   1        697.97       1012.68       136.31 o
   6  12   1        699.35        379.56       114.64 o
   8  12   1        213.33        122.32       198.66 o
  10  12   1          4.98        119.37       118.64 o
  12  12   1        108.27         33.11        78.43 o
  14  12   1         99.16        307.25        88.93 o
  16  12   1         37.45         -9.99       102.06 o
  18  12   1         84.44         61.73       150.99 o
  20  12   1        873.85       1207.18       286.65 o
  22  12   1         36.57        271.81       311.03 o
 -19  13   1         11.51        195.07       454.33 o
 -17  13   1       3526.60       3177.37       320.44 o
 -15  13   1        344.76        973.53       499.15 o
 -13  13   1          1.61        313.67       204.62 o
 -11  13   1       2846.90       2929.63       206.41 o
  -9  13   1        445.53        308.80       162.47 o
  -7  13   1        457.12        661.93       130.19 o
  -5  13   1        134.46        327.68       123.83 o
  -3  13   1        954.71        937.08       109.32 o
  -1  13   1       2104.70       2358.67       127.80 o
   1  13   1        743.24       1105.99       176.31 o
   3  13   1         23.57        -44.40       100.93 o
   5  13   1        104.80        284.37       118.76 o
   7  13   1        810.45        988.49       148.40 o
   9  13   1       3055.59       2846.96       155.26 o
  11  13   1       1139.68        883.03       159.62 o
  13  13   1        723.54       1065.36       371.39 o
  15  13   1        150.96        478.97       338.72 o
  17  13   1        485.40       1027.36       810.87 o
 -12  14   1        698.08        650.25       336.11 o
 -10  14   1        177.51        636.79       280.84 o
  -8  14   1        761.78        953.48       422.62 o
  -6  14   1        162.28        369.99       250.61 o
  -4  14   1        749.39        849.79       163.66 o
  -2  14   1       1237.42       1243.80       169.47 o
   0  14   1       4071.53       4297.47       255.86 o
   2  14   1         23.80       -121.82       121.82 o
   4  14   1       1276.89       1575.32       316.31 o
   6  14   1         15.35       -177.22       177.22 o
   8  14   1       1011.13        345.58       334.51 o
  10  14   1        477.83        504.64       409.67 o
  12  14   1       2135.22       2121.21       405.87 o
 -40   0   2       1659.24       4520.47       608.97 o
 -38   0   2       7033.87       7087.49       530.79 o
 -36   0   2        189.25        346.64       280.54 o
 -34   0   2       1505.94       1566.47       239.80 o
 -32   0   2       3773.40       4201.62       274.35 o
 -30   0   2       2002.95       2322.88       183.66 o
 -28   0   2      12365.06      12937.14       285.99 o
 -26   0   2        243.90        204.79       162.18 o
 -24   0   2        313.94        580.52       162.54 o
 -22   0   2      12008.87      11754.80       285.77 o
 -20   0   2       4962.50       4331.62       160.31 o
 -18   0   2      11950.60      12291.73       263.59 o
 -16   0   2       5855.57       6502.04       222.62 o
 -14   0   2       7371.94       7266.51       181.38 o
 -12   0   2      27272.01      25911.12       409.98 o
 -10   0   2       5091.29       6229.42       182.93 o
  -8   0   2       6301.86       5689.92       142.68 o
  -6   0   2      16476.99      18713.31       306.13 o
  -4   0   2      34395.16       5887.43      3133.05 o
   4   0   2     141722.83     145128.56      5212.46 o
   6   0   2       4055.18       4305.86       129.94 o
   8   0   2       5130.72       3844.38       133.99 o
  10   0   2      34029.23      31141.76       467.06 o
  12   0   2       9506.74      11378.46       554.32 o
  14   0   2      19112.58      17494.05       418.54 o
  16   0   2        929.08        503.08       183.18 o
  18   0   2      36039.84      38935.53       616.39 o
  20   0   2        952.40       1156.28       203.64 o
  22   0   2        170.03       -140.55       140.55 o
  24   0   2        907.12        856.61       187.17 o
  26   0   2        855.07       1652.83       311.55 o
  28   0   2       5797.27       6404.18       316.97 o
  30   0   2       6092.42       6372.84       304.36 o
  32   0   2       1355.16        796.24       267.31 o
  34   0   2       1785.11        595.02       230.38 o
  36   0   2       6992.11       8293.73       938.11 o
  38   0   2         10.80       -331.78       331.78 o
 -39   1   2          4.25         63.00       222.23 o
 -37   1   2        814.20        822.93       155.44 o
 -35   1   2        500.58        316.25       164.49 o
 -33   1   2         77.35        -35.92       124.71 o
 -31   1   2        496.08        832.81       111.65 o
 -29   1   2        135.55        557.84       136.65 o
 -27   1   2        493.68        589.21        94.35 o
 -25   1   2        677.16        765.22        97.97 o
 -23   1   2       6561.92       7057.14       186.59 o
 -21   1   2       7235.99       7561.10       139.64 o
 -19   1   2      19022.90      18500.98       219.31 o
 -17   1   2      10689.38       9773.19       233.84 o
 -15   1   2        255.68        327.55       158.40 o
 -13   1   2       1194.95       1581.72       175.63 o
 -11   1   2       4529.14       3479.76       116.55 o
  -9   1   2      45181.30      44204.39       462.97 o
  -7   1   2      23585.79      22654.01       181.22 o
  -5   1   2     120617.88     120018.51      1761.87 o
  -3   1   2      26255.25       8797.51      2096.72 o
   3   1   2       8509.77      11054.75       552.97 o
   5   1   2       1974.65       2724.11       123.57 o
   7   1   2        108.46       -107.47       107.47 o
   9   1   2        277.42        338.77        88.89 o
  11   1   2       3000.10       2913.57       114.86 o
  13   1   2       7173.19       8385.96       293.31 o
  15   1   2       9485.78       9445.92       160.44 o
  17   1   2      17507.60      17358.12       302.36 o
  19   1   2       9813.44       9442.42       189.05 o
  21   1   2       9253.71       8819.79       167.97 o
  23   1   2         64.12         29.70       126.56 o
  25   1   2       3889.33       4450.94       146.62 o
  27   1   2        219.77        157.96       207.40 o
  29   1   2         36.71        158.86       164.20 o
  31   1   2       2995.62       2643.34       193.72 o
  33   1   2         48.79         22.76       153.26 o
  35   1   2          3.57        119.49       214.55 o
  37   1   2        708.96        858.74       350.99 o
 -38   2   2       1778.97       1945.29       224.52 o
 -36   2   2       1658.42       1531.17       219.75 o
 -34   2   2         34.99        103.31       126.96 o
 -32   2   2        158.59        182.01       140.66 o
 -30   2   2        126.13        291.53        80.77 o
 -28   2   2       2105.97       2364.09       124.26 o
 -26   2   2        168.08        413.39       114.08 o
 -24   2   2         30.47         30.84        99.07 o
 -22   2   2      13702.89      13944.90       233.38 o
 -20   2   2        198.50        184.95        87.96 o
 -18   2   2      27865.02      26593.93       282.95 o
 -16   2   2       3949.82       3606.74       235.10 o
 -14   2   2      35466.48      36378.26       336.38 o
 -12   2   2      21115.01      21550.66       247.08 o
 -10   2   2      23592.05      22885.75       192.83 o
  -8   2   2      85671.00      79139.10      2462.94 o
  -6   2   2        100.94        -84.54        84.54 o
  -4   2   2      21468.46      23368.21       330.65 o
  -2   2   2        926.14       1729.00       133.09 o
   0   2   2       7614.95       8924.81       192.81 o
   2   2   2        117.19       1012.49       267.60 o
   4   2   2        947.05        816.54        93.16 o
   6   2   2       1099.14       1011.18        65.97 o
   8   2   2      65446.68      65988.14       817.17 o
  10   2   2       8004.01       7251.36       125.00 o
  12   2   2       1878.22       2526.94       147.87 o
  14   2   2      10160.52      10957.93       180.68 o
  16   2   2       2502.58       2520.87       181.82 o
  18   2   2      11284.54      10664.54       178.94 o
  20   2   2      27683.00      26770.33       324.69 o
  22   2   2       1454.71       1707.87       122.75 o
  24   2   2        358.06       1071.97       130.62 o
  26   2   2        981.29       1071.22       174.49 o
  28   2   2       1312.07       1524.36       172.17 o
  30   2   2       1298.25       1197.40       195.19 o
  32   2   2        373.37        767.32       172.37 o
  34   2   2        291.42        376.68       172.64 o
  36   2   2         28.80        132.55       147.48 o
  38   2   2       1914.94       1884.82       279.55 o
 -39   3   2       3112.74       3289.97       627.18 o
 -37   3   2        382.99        157.40       184.60 o
 -35   3   2        129.20        101.85       202.64 o
 -33   3   2          7.76        104.86       159.15 o
 -31   3   2       2591.51       2547.08       103.71 o
 -29   3   2       1893.12       1705.09        87.00 o
 -27   3   2       3869.40       3660.15       134.53 o
 -25   3   2          2.85        116.57        95.77 o
 -23   3   2       2620.85       2720.38       105.33 o
 -21   3   2       1262.14       1437.41       101.79 o
 -19   3   2          2.81        -82.48        82.48 o
 -17   3   2      40473.01      39766.40       400.39 o
 -15   3   2        802.30        458.16        83.30 o
 -13   3   2         96.48        447.94        83.75 o
 -11   3   2       4975.29       5192.86       121.70 o
  -9   3   2       7245.92       7711.78       123.33 o
  -7   3   2        900.36        471.10       106.90 o
  -5   3   2      43258.04      41630.73      1098.17 o
  -3   3   2        144.20        -45.18        45.18 o
  -1   3   2       7559.20       6772.54        83.97 o
   1   3   2         29.27        -53.11        53.11 o
   3   3   2         11.84        -46.82        46.82 o
   5   3   2        175.47        -40.94        40.94 o
   7   3   2       1102.62       1172.74        82.54 o
   9   3   2      27706.18      28378.19       301.82 o
  11   3   2       6039.01       6730.54       181.82 o
  13   3   2       5208.71       5828.44       117.69 o
  15   3   2       2170.71       2443.69        95.69 o
  17   3   2       4106.32       3525.41       102.87 o
  19   3   2      18082.22      17889.12       227.99 o
  21   3   2      23880.60      23275.31       281.52 o
  23   3   2         29.99        224.16       130.22 o
  25   3   2         54.62       -102.29       102.29 o
  27   3   2       1375.72       1510.51       182.90 o
  29   3   2       6603.79       6971.58       192.20 o
  31   3   2       2962.05       2952.68       178.54 o
  33   3   2        371.06        448.29       127.15 o
  35   3   2        117.15        -22.49       235.01 o
  37   3   2          1.14        504.05       197.30 o
 -38   4   2        250.96        951.60       659.84 o
 -36   4   2        821.82        973.64       153.57 o
 -34   4   2        160.00        383.57       117.82 o
 -32   4   2        448.01        185.59       120.09 o
 -30   4   2        608.44        822.02       136.84 o
 -28   4   2       1857.56       2062.21       122.41 o
 -26   4   2        872.52        643.67        90.72 o
 -24   4   2         28.46         55.43        88.19 o
 -22   4   2         21.31        170.66        96.00 o
 -20   4   2        307.17        355.18        71.37 o
 -18   4   2       4894.22       4423.06       154.46 o
 -16   4   2         93.41        341.04        82.00 o
 -14   4   2        260.74        124.15        59.05 o
 -12   4   2         67.01        -78.19        78.19 o
 -10   4   2      18292.63      17984.07       266.75 o
  -8   4   2       5213.55       6259.66       139.41 o
  -6   4   2      22720.02      22631.27       217.75 o
  -4   4   2        589.93        638.76        71.71 o
  -2   4   2       6846.05       7557.99       142.18 o
   0   4   2      10968.37      12631.18       141.81 o
   2   4   2       8879.59       9482.71       104.28 o
   4   4   2      53536.74      57966.12       610.08 o
   6   4   2          6.91        318.88        89.32 o
   8   4   2      17258.19      18389.53       286.22 o
  10   4   2       2948.60       2978.87       132.24 o
  12   4   2        105.40         17.20        91.77 o
  14   4   2         39.96         58.53        90.67 o
  16   4   2       1201.94       1108.30       106.59 o
  18   4   2       1927.53       2050.24       175.10 o
  20   4   2       2937.58       3242.16       173.33 o
  22   4   2       2341.68       2722.42       136.66 o
  24   4   2        433.61        265.54       136.89 o
  26   4   2         31.17        165.34       162.24 o
  28   4   2        458.72        525.20       129.70 o
  30   4   2       1873.77       2145.80       165.01 o
  32   4   2       2666.07       2780.26       186.97 o
  34   4   2          2.96        -11.88       178.52 o
  36   4   2        428.84        700.01       226.15 o
 -37   5   2        871.14        717.61       488.25 o
 -35   5   2        392.71         66.57       356.12 o
 -33   5   2        901.54        751.01       154.03 o
 -31   5   2       3559.98       3555.07       148.74 o
 -29   5   2       3055.37       3104.19       123.97 o
 -27   5   2       8261.75       8596.55       171.72 o
 -25   5   2        758.95        913.10       111.65 o
 -23   5   2         29.12        204.70       127.17 o
 -21   5   2        790.01        674.68        88.02 o
 -19   5   2       2324.28       2457.77        83.72 o
 -17   5   2       3955.82       3900.43       106.78 o
 -15   5   2      16896.74      16934.99       180.27 o
 -13   5   2       8090.22       7650.18       152.25 o
 -11   5   2       2946.96       3083.24        90.79 o
  -9   5   2       3110.04       2983.74       105.47 o
  -7   5   2       5750.61       4854.49       111.28 o
  -5   5   2       1181.58       1365.23        89.16 o
  -3   5   2       9891.75      10625.26       181.49 o
  -1   5   2     116616.39     111240.72      2819.62 o
   1   5   2       4808.85       5525.84       128.78 o
   3   5   2      33431.76      32829.10       279.39 o
   5   5   2        261.02        419.77       108.38 o
   7   5   2       1780.86       1936.10        90.52 o
   9   5   2      26922.84      24341.95       226.62 o
  11   5   2       5044.46       4861.67        90.50 o
  13   5   2       7630.39       7109.69       116.28 o
  15   5   2       9012.86       8735.56       138.36 o
  17   5   2       3214.80       2661.94       133.30 o
  19   5   2      16078.52      15632.48       250.14 o
  21   5   2        306.52        348.30        94.38 o
  23   5   2        212.95        218.42       128.83 o
  25   5   2        257.07        164.81        92.69 o
  27   5   2        117.73        149.02       147.66 o
  29   5   2       5172.91       5421.75       167.75 o
  31   5   2       3116.72       2969.53       150.99 o
  33   5   2       2668.18       2616.26       208.12 o
  35   5   2         94.45        401.55       202.66 o
 -36   6   2        578.93        726.02       370.32 o
 -34   6   2        127.26        190.07       251.80 o
 -32   6   2        641.89        883.61       210.38 o
 -30   6   2        151.19         44.72       136.88 o
 -28   6   2        135.87        105.19       138.50 o
 -26   6   2       3017.20       3030.64       143.84 o
 -24   6   2       1341.78       1431.46       134.19 o
 -22   6   2      12256.08      12092.70       181.25 o
 -20   6   2        245.43        381.31       136.83 o
 -18   6   2       6836.89       6692.30       119.83 o
 -16   6   2         16.67         67.41        62.65 o
 -14   6   2      12665.30      11693.29       156.23 o
 -12   6   2       8551.20       8867.07       173.20 o
 -10   6   2      22941.48      22584.06       332.63 o
  -8   6   2        186.31         55.72        51.27 o
  -6   6   2      12767.63      12548.76       150.98 o
  -4   6   2       1078.28       1004.89        71.72 o
  -2   6   2       2364.49       2156.95       107.14 o
   0   6   2        136.88        -58.29        95.66 o
   2   6   2       7284.62       7730.89       116.91 o
   4   6   2      14091.13      15303.86       163.40 o
   6   6   2       3095.17       2582.11       100.92 o
   8   6   2       1716.30       1812.02        96.31 o
  10   6   2       2727.90       2641.75        99.08 o
  12   6   2       6905.33       6824.75       133.91 o
  14   6   2        130.49        154.78        73.92 o
  16   6   2       2928.23       2889.03        89.01 o
  18   6   2         16.23        -60.68        97.31 o
  20   6   2       1529.36       1781.60       111.11 o
  22   6   2        255.26        368.40       119.48 o
  24   6   2        551.90        702.20       118.39 o
  26   6   2        292.99        519.70       147.94 o
  28   6   2        617.14        913.75       183.91 o
  30   6   2       1180.58       1421.18       197.43 o
  32   6   2         97.15        -73.64       106.44 o
  34   6   2        220.86        399.92       191.80 o
 -35   7   2       1553.06       1174.00       356.90 o
 -33   7   2          0.23       -233.87       233.87 o
 -31   7   2         30.73        284.09       164.50 o
 -29   7   2       1028.33       1364.46       109.69 o
 -27   7   2       1440.61       1348.08       187.37 o
 -25   7   2         13.29        211.94       138.51 o
 -23   7   2       2456.04       2789.83       160.98 o
 -21   7   2       6970.31       6521.58       192.37 o
 -19   7   2       5661.35       5618.12       177.62 o
 -17   7   2      10862.35      10397.18       261.56 o
 -15   7   2       1598.45       1750.82       142.43 o
 -13   7   2        126.67         36.63       108.47 o
 -11   7   2      25757.31      26205.08       325.46 o
  -9   7   2       1563.85       1773.72        90.68 o
  -7   7   2      24891.27      23990.55       246.94 o
  -5   7   2      27563.38      28950.40       273.69 o
  -3   7   2       2922.90       3024.44        91.08 o
  -1   7   2        201.29         31.35        96.74 o
   1   7   2       2347.87       2027.65       194.19 o
   3   7   2       1677.76       1756.32        92.79 o
   5   7   2      18197.65      18044.49       176.21 o
   7   7   2      13721.56      13831.43       138.68 o
   9   7   2      19469.80      19120.43       191.56 o
  11   7   2         11.46         35.34        52.23 o
  13   7   2      11128.54      11467.57       144.60 o
  15   7   2       5712.58       5502.62       108.96 o
  17   7   2        963.08       1036.86        95.74 o
  19   7   2      17550.87      17766.52       235.83 o
  21   7   2       3134.44       3291.45       112.56 o
  23   7   2       4471.40       4620.77       184.92 o
  25   7   2       1743.78       1708.35       108.21 o
  27   7   2        109.20          1.64       144.47 o
  29   7   2        129.25         41.73       113.92 o
  31   7   2       1795.68       2036.66       567.16 o
  33   7   2          0.99        253.37       230.08 o
 -32   8   2       2069.04       2719.91       928.49 o
 -30   8   2          6.81       -141.91       258.22 o
 -28   8   2       6472.63       6102.37       279.21 o
 -26   8   2       2151.59       1910.21       169.13 o
 -24   8   2        109.04        -24.09       104.21 o
 -22   8   2         73.95         34.53       103.35 o
 -20   8   2        471.01        277.21       164.48 o
 -18   8   2       1714.43       1800.89       113.59 o
 -16   8   2        776.02        725.84       107.87 o
 -14   8   2          6.30        -35.35       131.86 o
 -12   8   2      13726.42      12033.91       503.42 o
 -10   8   2        356.21        596.53        97.03 o
  -8   8   2      21407.60      21643.00       235.02 o
  -6   8   2       4583.71       4614.02        87.87 o
  -4   8   2       1172.73       1400.78        80.69 o
  -2   8   2       5236.00       5240.64       193.12 o
   0   8   2       4570.76       4295.10       120.35 o
   2   8   2      10651.26      10463.29       198.45 o
   4   8   2        382.00        580.41       124.25 o
   6   8   2       6614.01       6492.59       183.60 o
   8   8   2        994.67        970.89        83.97 o
  10   8   2       8205.21       7711.32       156.18 o
  12   8   2        358.08        661.75        68.35 o
  14   8   2       2208.38       2079.80        73.67 o
  16   8   2        206.95        233.63        58.09 o
  18   8   2        455.61        409.05       104.80 o
  20   8   2         86.49        122.48       108.72 o
  22   8   2         33.22         98.11       157.17 o
  24   8   2       2533.99       2515.78       158.83 o
  26   8   2        745.95        862.95       157.34 o
  28   8   2       1811.76       1686.78       153.26 o
  30   8   2       4067.74       3733.30       241.48 o
  32   8   2        148.31        483.44       245.20 o
 -31   9   2        330.66        307.06       336.26 o
 -29   9   2        755.92        358.25       243.25 o
 -27   9   2        905.22       1152.69       245.33 o
 -25   9   2        518.10        785.23       145.38 o
 -23   9   2        341.83        596.95       248.30 o
 -21   9   2         64.70       -103.82       103.82 o
 -19   9   2        838.72        927.96        96.01 o
 -17   9   2       1006.47        912.50       114.11 o
 -15   9   2        159.73         62.05       113.50 o
 -13   9   2       1445.44       1400.59        97.98 o
 -11   9   2       1790.32       1920.50       141.69 o
  -9   9   2        809.93        820.65        86.35 o
  -7   9   2       1912.82       1969.70        83.74 o
  -5   9   2         59.01        329.47       131.34 o
  -3   9   2        131.55         25.04       115.75 o
  -1   9   2       4715.69       4461.99       130.53 o
   1   9   2       3777.09       3804.32       135.65 o
   3   9   2        111.73        159.58       113.01 o
   5   9   2        772.78        817.46        92.61 o
   7   9   2        212.92        188.34        96.66 o
   9   9   2       8539.16       8642.74       166.89 o
  11   9   2        406.10        511.24        83.67 o
  13   9   2         46.83        -29.54        61.21 o
  15   9   2        441.21        539.58       118.62 o
  17   9   2       2172.39       1933.66       131.50 o
  19   9   2        232.98        359.78       109.07 o
  21   9   2        615.70        213.10       136.63 o
  23   9   2        456.46        472.68       101.54 o
  25   9   2          4.14         -7.56       107.44 o
  27   9   2        140.72        296.00       176.51 o
  29   9   2       2308.18       2817.83       290.22 o
 -28  10   2       5667.39       4581.07       404.42 o
 -26  10   2       1959.40       1933.20       196.86 o
 -24  10   2        192.28         99.61       198.02 o
 -22  10   2       1600.14       1818.34       133.99 o
 -20  10   2         64.84        244.58       166.91 o
 -18  10   2       2926.81       2624.99       191.99 o
 -16  10   2       1681.41       1644.01       167.79 o
 -14  10   2        633.40        719.82       165.71 o
 -12  10   2       2303.17       2516.21       162.19 o
 -10  10   2        244.91        192.89        81.13 o
  -8  10   2       4544.02       4714.78       111.61 o
  -6  10   2        494.74        739.79       146.68 o
  -4  10   2        658.50        830.65       139.93 o
  -2  10   2       7848.06       8107.04       179.73 o
   0  10   2      15770.03      15523.03       252.36 o
   2  10   2       2338.82       2396.77       125.91 o
   4  10   2       2272.09       2610.89       132.98 o
   6  10   2       7076.10       6685.70       156.19 o
   8  10   2       3190.68       3185.03       158.46 o
  10  10   2       8652.04       8340.75       197.68 o
  12  10   2         10.36         74.42       109.29 o
  14  10   2        591.29        639.51        67.57 o
  16  10   2         16.86        -12.14       111.51 o
  18  10   2       2780.51       2701.26        97.35 o
  20  10   2       3262.10       2872.95       131.90 o
  22  10   2          4.39        140.32       118.06 o
  24  10   2        124.06        234.19       188.88 o
  26  10   2        258.20        420.51       256.46 o
  28  10   2        395.09       -351.98       351.98 o
 -27  11   2        781.21        767.64       250.96 o
 -25  11   2        779.64        702.50       211.80 o
 -23  11   2        671.99        248.37       181.94 o
 -21  11   2        623.08        659.13       299.82 o
 -19  11   2        100.08         13.45       129.06 o
 -17  11   2         56.63        -30.28       119.88 o
 -15  11   2       2240.18       2296.47       123.14 o
 -13  11   2       1334.80       1238.51       144.04 o
 -11  11   2       1220.46       1156.98       152.99 o
  -9  11   2       3058.93       2921.82       171.27 o
  -7  11   2        273.16        192.85        81.65 o
  -5  11   2       3836.99       3821.88       209.00 o
  -3  11   2       1351.75       1663.48       204.98 o
  -1  11   2       2912.69       2767.57       144.00 o
   1  11   2        697.70        657.30        98.15 o
   3  11   2       1523.23       1488.65       105.40 o
   5  11   2         77.13       -105.65       105.65 o
   7  11   2        880.01        743.99        93.91 o
   9  11   2        436.13        369.89        61.52 o
  11  11   2       1390.98       1293.31       125.54 o
  13  11   2       3491.60       3543.41       112.35 o
  15  11   2        103.54        182.78        99.25 o
  17  11   2        692.62        542.89       153.32 o
  19  11   2         13.95        143.30        84.17 o
  21  11   2        289.63        291.06       196.39 o
  23  11   2        980.10       1527.16       437.18 o
  25  11   2       1198.36        345.91       543.12 o
 -22  12   2       3837.42       4178.92       555.84 o
 -20  12   2         85.31         18.59       156.89 o
 -18  12   2       7834.84       7059.43       214.82 o
 -16  12   2       1243.92       1209.61       144.21 o
 -14  12   2        459.73        293.29       218.49 o
 -12  12   2        730.09        777.49        91.03 o
 -10  12   2       3577.74       3357.25       221.05 o
  -8  12   2          9.67        -29.55        80.71 o
  -6  12   2       3147.04       3297.53       135.38 o
  -4  12   2       3917.61       3842.09       175.34 o
  -2  12   2       2036.79       2213.69       138.71 o
   0  12   2        525.22        505.27       164.68 o
   2  12   2        120.01        -79.11       105.40 o
   4  12   2        121.93        -72.98        96.63 o
   6  12   2       5734.81       5337.78       155.74 o
   8  12   2       4665.99       5205.66       155.63 o
  10  12   2         51.00         74.64       147.10 o
  12  12   2       1514.39       1889.50       200.44 o
  14  12   2        286.33        488.41       166.38 o
  16  12   2        428.50        702.27       257.20 o
  18  12   2       2974.80       2914.95       492.30 o
  20  12   2       7307.27       7813.92       819.43 o
  22  12   2          8.76        539.83       296.59 o
 -19  13   2         63.24        107.01       181.87 o
 -17  13   2         48.22        108.88       141.89 o
 -15  13   2         81.12        -82.29       128.16 o
 -13  13   2        614.05        818.22       217.11 o
 -11  13   2        191.02        196.20       179.84 o
  -9  13   2        628.26        756.46       326.73 o
  -7  13   2        367.62        121.68        92.48 o
  -5  13   2        553.30        543.77       157.09 o
  -3  13   2        111.48        393.14       128.52 o
  -1  13   2       3800.31       3609.75       208.56 o
   1  13   2         90.57       -101.76       101.76 o
   3  13   2       2474.23       2378.93       145.92 o
   5  13   2        353.50        228.44       225.94 o
   7  13   2        786.27        977.57       114.59 o
   9  13   2        629.97        814.36       269.33 o
  11  13   2       1060.23       1017.78       261.55 o
  13  13   2        364.25        942.52       191.00 o
  15  13   2       1371.27       1674.95       524.45 o
  17  13   2          1.10       -395.43       529.71 o
 -12  14   2        453.25        -84.66       199.50 o
 -10  14   2        313.90        688.47       587.64 o
  -8  14   2        358.37        247.18       213.54 o
  -6  14   2        356.66        756.70       202.67 o
  -4  14   2        476.36        420.21       654.06 o
  -2  14   2       2084.12       2033.30       228.45 o
   0  14   2        717.45       1064.62       203.88 o
   2  14   2        477.44        135.53       253.89 o
   4  14   2        783.60        853.29       172.91 o
   6  14   2        533.36        256.54       194.20 o
   8  14   2       1223.78       1239.17       711.73 o
  10  14   2        996.82        516.78       454.91 o
 -39   1   3       6364.62       6298.61       414.61 o
 -37   1   3         67.94        -67.38       164.80 o
 -35   1   3       1286.50       1058.79       299.91 o
 -33   1   3         37.13        297.42       110.92 o
 -31   1   3       2852.29       3030.30       132.61 o
 -29   1   3       9223.98       8978.18       156.13 o
 -27   1   3       6069.81       6289.00       178.07 o
 -25   1   3       1831.57       1882.02       118.81 o
 -23   1   3       2769.28       3007.96       111.02 o
 -21   1   3       5916.18       5386.52       106.41 o
 -19   1   3      21840.98      20729.25       344.78 o
 -17   1   3       6056.23       5107.13        98.56 o
 -15   1   3       1777.71       2444.49       177.14 o
 -13   1   3      17603.40      18753.79       228.06 o
 -11   1   3      27473.48      27004.53       235.81 o
  -9   1   3      88017.60      85103.93       812.58 o
  -7   1   3         62.92        -35.96        56.88 o
  -5   1   3       5613.01       6210.17       127.40 o
  -3   1   3       2369.54       4596.44       402.08 o
  -1   1   3      18902.74      21022.75       706.00 o
   1   1   3      42080.66      45800.42       582.52 o
   3   1   3      91176.02      86477.91      2470.13 o
   5   1   3        251.27        -25.18        87.83 o
   7   1   3       4332.03       3854.92       131.08 o
   9   1   3        148.93        130.17        90.34 o
  11   1   3        330.47       1119.98       175.90 o
  13   1   3      17302.03      17068.09       222.33 o
  15   1   3        516.36        601.46       269.65 o
  17   1   3       3997.67       3449.61       122.14 o
  19   1   3       1158.46       1164.25        94.53 o
  21   1   3        500.65        474.30        89.65 o
  23   1   3        435.03        259.46       148.00 o
  25   1   3        133.79        392.61        89.04 o
  27   1   3       4314.20       4889.12       204.91 o
  29   1   3       7668.21       7440.78       172.17 o
  31   1   3         11.71        235.77       156.10 o
  33   1   3       2861.82       2766.10       173.35 o
  35   1   3        504.17        362.80       178.61 o
  37   1   3          7.31       -147.89       297.40 o
 -38   2   3       2338.58       2200.93       364.47 o
 -36   2   3       2204.78       2328.54       156.66 o
 -34   2   3         12.34         16.81       146.11 o
 -32   2   3       1561.58       1840.46       154.85 o
 -30   2   3        183.33        213.91       105.55 o
 -28   2   3        945.29       1164.86       124.85 o
 -26   2   3        276.69        430.66        98.05 o
 -24   2   3       6294.82       5885.71       171.88 o
 -22   2   3       1838.52       1829.26        78.20 o
 -20   2   3      15802.71      15191.09       176.79 o
 -18   2   3      54625.24      55908.93       510.91 o
 -16   2   3       2250.38       2746.96       111.43 o
 -14   2   3      11827.33      12447.23       160.31 o
 -12   2   3       1361.32       2721.50       116.19 o
 -10   2   3      17371.70      19134.84       221.80 o
  -8   2   3      10165.14      12799.15       158.56 o
  -6   2   3      36023.30      34657.19       394.21 o
  -4   2   3        979.31        879.13       181.43 o
  -2   2   3       4598.66       4434.36       124.41 o
   0   2   3        764.54        979.25        77.45 o
   2   2   3        237.67          2.39       115.30 o
   4   2   3       5938.84       4786.67       104.68 o
   6   2   3      25783.30      23562.04       252.49 o
   8   2   3      15860.03      14595.62       177.94 o
  10   2   3        303.92        749.91       124.47 o
  12   2   3       7499.01       6631.86       193.55 o
  14   2   3      12725.14      15915.00       213.61 o
  16   2   3      12145.11      12244.62       226.60 o
  18   2   3      26505.44      26411.78       313.78 o
  20   2   3      34324.13      33779.76       464.98 o
  22   2   3       4615.38       4197.03       240.44 o
  24   2   3      27482.21      25984.46       336.49 o
  26   2   3        325.43        280.62        99.32 o
  28   2   3       1367.11       1744.56       171.73 o
  30   2   3       3014.42       3141.27       286.13 o
  32   2   3        700.57        691.36       163.80 o
  34   2   3        863.86        894.63       142.57 o
  36   2   3          3.53       -182.52       182.52 o
 -39   3   3        333.49        480.82       451.81 o
 -37   3   3       4522.81       4428.24       366.16 o
 -35   3   3        955.52        657.62       321.47 o
 -33   3   3        359.22        496.13       117.43 o
 -31   3   3       1224.89       1118.61       120.25 o
 -29   3   3       3734.88       3782.93       166.37 o
 -27   3   3         11.94        273.08       115.03 o
 -25   3   3       2845.33       2912.67       172.73 o
 -23   3   3       4682.55       4613.70       130.78 o
 -21   3   3         84.35        139.79        66.63 o
 -19   3   3      17759.10      16157.40       215.41 o
 -17   3   3      13609.01      13517.73       193.35 o
 -15   3   3       4229.56       4051.03        91.73 o
 -13   3   3       6790.84       7191.53       106.34 o
 -11   3   3      37587.93      37341.36       909.68 o
  -9   3   3       8219.42       8888.48       131.80 o
  -7   3   3     106774.84      97539.52      2427.96 o
  -5   3   3       2439.57       1739.41        70.64 o
  -3   3   3       7341.75       6176.60       120.81 o
  -1   3   3        105.01        -59.29        59.29 o
   1   3   3          2.85        -51.58        51.58 o
   3   3   3          7.14        -39.38        39.38 o
   5   3   3         83.32        -60.53        60.53 o
   7   3   3      13260.83      12573.98       148.71 o
   9   3   3       3534.56       4297.85       128.56 o
  11   3   3      13659.05      14023.70       198.13 o
  13   3   3       8516.62       8122.95       151.76 o
  15   3   3       3208.70       2945.55       131.18 o
  17   3   3       4575.05       4723.17       114.80 o
  19   3   3      36258.94      37290.41       406.21 o
  21   3   3       2306.60       2256.18       110.46 o
  23   3   3      15969.69      16531.17       238.84 o
  25   3   3        946.38        990.08       125.25 o
  27   3   3        815.22        905.03       106.25 o
  29   3   3        632.28        866.90       161.34 o
  31   3   3       2117.98       2078.61       130.78 o
  33   3   3        310.79        415.41       134.76 o
  35   3   3       1269.74       1180.58       210.68 o
  37   3   3       1686.39       1701.95       204.12 o
 -38   4   3       2773.12       3759.93       669.73 o
 -36   4   3       1132.52       1193.87       359.40 o
 -34   4   3         46.59        318.76       163.58 o
 -32   4   3       3309.95       2989.18       123.25 o
 -30   4   3         97.19        189.28        84.45 o
 -28   4   3      28133.49      28330.97       310.26 o
 -26   4   3       2560.68       2495.40        86.51 o
 -24   4   3        614.20        509.47        89.10 o
 -22   4   3        131.46        151.99        66.68 o
 -20   4   3       1076.79       1331.95       102.77 o
 -18   4   3       2691.63       2504.01       121.22 o
 -16   4   3      36979.00      39032.23       341.52 o
 -14   4   3         42.23        -29.60        70.74 o
 -12   4   3      11494.70      12186.27       167.94 o
 -10   4   3       9094.45       9098.63       138.31 o
  -8   4   3      33955.71      34208.29       337.61 o
  -6   4   3       3324.70       4228.30        88.73 o
  -4   4   3        183.10         85.01        91.30 o
  -2   4   3      41789.05      39623.16       351.38 o
   0   4   3       5899.75       5764.19       127.30 o
   2   4   3      37490.07      34958.75       420.24 o
   4   4   3       9624.99       8669.98       133.51 o
   6   4   3      22493.74      22712.12       277.20 o
   8   4   3       6956.02       6749.03       113.25 o
  10   4   3      34620.27      33918.68       315.19 o
  12   4   3       1246.60       1021.48       113.75 o
  14   4   3      27649.91      27698.07       353.81 o
  16   4   3         39.09        100.81       150.56 o
  18   4   3       8367.43       8192.85       155.38 o
  20   4   3      12377.03      11639.66       206.63 o
  22   4   3        174.60        439.80       114.92 o
  24   4   3          3.07        124.29       128.48 o
  26   4   3          0.91        220.12       169.51 o
  28   4   3       7449.27       7309.70       285.55 o
  30   4   3       4592.86       4183.62       174.57 o
  32   4   3       1991.40       1754.21       280.43 o
  34   4   3       1068.50       1207.13       181.54 o
  36   4   3        312.91        677.24       143.68 o
 -37   5   3        223.87         18.32       285.53 o
 -35   5   3         17.27       -170.38       242.93 o
 -33   5   3        626.06        770.65       197.46 o
 -31   5   3          5.03        203.01       152.86 o
 -29   5   3       1885.90       2359.39       178.50 o
 -27   5   3       5224.13       5304.01       144.78 o
 -25   5   3         59.61        158.88        90.37 o
 -23   5   3       6226.48       5954.17       125.55 o
 -21   5   3         25.96        -75.26        75.26 o
 -19   5   3        344.79        469.51        92.33 o
 -17   5   3        254.35        344.82        57.09 o
 -15   5   3       6689.41       6876.80       161.93 o
 -13   5   3       2096.12       1822.94        88.27 o
 -11   5   3      16124.16      15922.14       195.20 o
  -9   5   3        785.26        644.63        77.90 o
  -7   5   3       2957.70       3390.92        74.82 o
  -5   5   3       1846.47       2497.53       104.30 o
  -3   5   3        540.24        754.01       203.60 o
  -1   5   3       1075.54       1383.84       120.36 o
   1   5   3       3771.28       4340.74       122.17 o
   3   5   3       8793.51       9253.91       133.90 o
   5   5   3       1759.49       1908.27       106.53 o
   7   5   3        419.64        447.09       149.13 o
   9   5   3       1515.12       1131.57       113.01 o
  11   5   3       1536.66       1294.89       107.50 o
  13   5   3       1306.20       1487.23       128.43 o
  15   5   3       4690.30       4455.17       126.37 o
  17   5   3          8.13         13.54        97.68 o
  19   5   3        364.18        727.11       167.42 o
  21   5   3       3182.59       2924.98       167.16 o
  23   5   3        142.20        132.71       123.01 o
  25   5   3         18.13        116.61       196.44 o
  27   5   3        893.53        664.06       155.02 o
  29   5   3        265.25        394.37       117.01 o
  31   5   3         28.93        430.50       115.67 o
  33   5   3        387.15        723.60       197.20 o
  35   5   3          6.13       -202.27       296.12 o
 -36   6   3         29.14       -194.84       427.94 o
 -34   6   3        166.21        -82.74       169.66 o
 -32   6   3        409.66        412.54       201.65 o
 -30   6   3        812.40       1100.19       161.13 o
 -28   6   3       6533.60       6272.54       260.13 o
 -26   6   3        583.11        496.07       145.10 o
 -24   6   3        114.19         12.00        94.78 o
 -22   6   3        503.06        578.79       113.42 o
 -20   6   3        180.32        189.66       109.42 o
 -18   6   3       2886.85       2817.35       134.11 o
 -16   6   3        901.86       1113.55       125.83 o
 -14   6   3         76.32        -63.25        93.61 o
 -12   6   3      14189.87      13477.61       178.12 o
 -10   6   3       2106.92       2011.15        98.75 o
  -8   6   3      20073.78      19673.30       220.22 o
  -6   6   3      35735.11      37400.36       350.92 o
  -4   6   3       3536.36       4050.57       110.89 o
  -2   6   3       7955.03       7417.19       118.27 o
   0   6   3       2457.78       2239.90       122.18 o
   2   6   3      12513.13      12576.32       145.60 o
   4   6   3       5141.13       4878.49        85.76 o
   6   6   3        447.74        484.59        84.65 o
   8   6   3      20355.17      21049.06       191.41 o
  10   6   3       4072.16       4191.96        95.93 o
  12   6   3      15918.01      15877.40       188.15 o
  14   6   3      15976.44      16471.96       202.74 o
  16   6   3        635.39        517.50       120.31 o
  18   6   3        452.78        549.28       134.97 o
  20   6   3       2632.48       2951.65       143.23 o
  22   6   3       1524.97       1414.71       146.12 o
  24   6   3        217.09        279.17       134.84 o
  26   6   3        128.06        172.08       136.44 o
  28   6   3       2054.02       2065.33       198.33 o
  30   6   3       4573.60       4876.96       239.68 o
  32   6   3         53.01         -8.46       108.67 o
  34   6   3       1120.26        561.70       328.99 o
 -35   7   3          3.53       -104.05       341.38 o
 -33   7   3          0.25        213.23       326.57 o
 -31   7   3        213.06        102.00       157.55 o
 -29   7   3       1215.66       1490.45       120.65 o
 -27   7   3        104.54        193.11       131.55 o
 -25   7   3        146.58         76.75       112.42 o
 -23   7   3       4368.57       4195.16       130.00 o
 -21   7   3          5.28          4.88       174.44 o
 -19   7   3       8099.35       8213.43       194.04 o
 -17   7   3       2719.85       2926.07       177.53 o
 -15   7   3       4701.38       4910.71       131.44 o
 -13   7   3        853.67       1101.48       157.03 o
 -11   7   3       5308.52       4929.44       174.15 o
  -9   7   3       6226.33       6024.65       134.36 o
  -7   7   3      16430.88      16752.09       203.73 o
  -5   7   3         41.65         40.69        50.43 o
  -3   7   3       1739.98       1799.86        97.67 o
  -1   7   3       8076.72       8512.37       125.78 o
   1   7   3        247.60          7.79        85.87 o
   3   7   3        733.67        834.73        93.86 o
   5   7   3       1095.04       1084.17       101.49 o
   7   7   3       5487.37       5098.14        83.14 o
   9   7   3        289.01        390.76        79.05 o
  11   7   3        176.26        356.93        89.91 o
  13   7   3         62.94        154.40        76.67 o
  15   7   3       1120.81       1072.62        97.74 o
  17   7   3         94.69        106.46       107.34 o
  19   7   3      10693.82      10204.69       171.50 o
  21   7   3         63.60       -105.37       121.47 o
  23   7   3       1577.39       1690.29       174.30 o
  25   7   3         20.80       -100.39       113.90 o
  27   7   3        477.57        465.00        88.82 o
  29   7   3         13.53        233.40       165.44 o
  31   7   3        611.43        587.17       144.01 o
  33   7   3         79.91        104.36       265.93 o
 -32   8   3       1505.52       1439.53       406.38 o
 -30   8   3        895.90       1390.78       274.12 o
 -28   8   3         34.88        267.46       150.43 o
 -26   8   3         18.65        -68.87       192.68 o
 -24   8   3        694.52       1016.20       126.57 o
 -22   8   3       2542.38       2268.32       141.45 o
 -20   8   3       2216.96       2357.41       179.03 o
 -18   8   3       9500.14       9232.48       229.79 o
 -16   8   3        188.30        469.02        83.58 o
 -14   8   3         96.50        163.69       110.69 o
 -12   8   3      10018.02       9535.10       242.55 o
 -10   8   3       4755.20       4828.56       129.40 o
  -8   8   3       5133.04       5368.43       150.97 o
  -6   8   3       9345.73       9261.11       165.51 o
  -4   8   3       2018.75       2090.33       102.41 o
  -2   8   3         22.41         42.66        57.45 o
   0   8   3          0.24        -49.00        49.00 o
   2   8   3          6.25         23.31        89.62 o
   4   8   3       9060.66       9300.40       116.05 o
   6   8   3       5777.84       5691.76        91.72 o
   8   8   3      10705.84      10088.32       291.07 o
  10   8   3        195.17        340.54        66.28 o
  12   8   3       4791.10       4781.42       124.75 o
  14   8   3         51.34        247.80        73.03 o
  16   8   3        125.11        162.38        81.64 o
  18   8   3       7595.32       7622.98       191.97 o
  20   8   3       3819.39       3869.50       110.90 o
  22   8   3       2006.91       1955.34        97.02 o
  24   8   3       3323.74       3205.88       109.52 o
  26   8   3         38.36        -77.93        77.93 o
  28   8   3          8.57       -154.14       166.63 o
  30   8   3       3472.36       3396.91       425.12 o
 -31   9   3        952.12       1736.23       441.01 o
 -29   9   3       8360.11       8379.22       328.46 o
 -27   9   3       7392.30       7617.65       278.04 o
 -25   9   3        703.20        741.40       124.46 o
 -23   9   3        744.10        541.31       130.33 o
 -21   9   3         67.81        105.68        94.09 o
 -19   9   3       3442.68       3373.79       206.89 o
 -17   9   3       2940.80       2918.69       196.65 o
 -15   9   3        818.58        719.39        80.19 o
 -13   9   3       4417.69       4319.24       142.21 o
 -11   9   3          0.84          6.87        98.25 o
  -9   9   3      19076.40      18384.87       254.32 o
  -7   9   3        354.19        448.10        68.62 o
  -5   9   3       2086.67       2160.05        74.77 o
  -3   9   3       6162.02       6225.67       121.52 o
  -1   9   3       6088.75       6163.40       147.66 o
   1   9   3       3592.10       3623.89       168.21 o
   3   9   3      10324.87      10401.36       209.06 o
   5   9   3        611.31        663.10        87.32 o
   7   9   3          2.60         74.17        83.84 o
   9   9   3      10241.69       9711.31       120.62 o
  11   9   3       4674.04       4036.04       103.20 o
  13   9   3       2267.27       2347.80        95.92 o
  15   9   3       3400.56       3226.38       142.30 o
  17   9   3       1907.95       2012.15        91.70 o
  19   9   3        304.59        266.46       144.92 o
  21   9   3        222.21        -14.68       102.84 o
  23   9   3        443.40        291.77        95.73 o
  25   9   3         68.99         74.04       127.28 o
  27   9   3       1710.02       1882.07       256.95 o
  29   9   3       3918.95       3424.43       335.62 o
 -28  10   3       2372.55       2101.94       395.57 o
 -26  10   3        540.51        250.63       323.25 o
 -24  10   3        165.46       -100.89       160.00 o
 -22  10   3         18.47         -3.03       138.48 o
 -20  10   3          1.78        -56.17       137.93 o
 -18  10   3        808.00        698.02       136.46 o
 -16  10   3       1987.52       2083.84       129.05 o
 -14  10   3       1215.35       1493.91       149.03 o
 -12  10   3       1193.44       1061.08       131.88 o
 -10  10   3       3656.96       3614.52       148.29 o
  -8  10   3          4.79        226.60        84.81 o
  -6  10   3        586.44        575.81        92.26 o
  -4  10   3        409.21        498.09       109.20 o
  -2  10   3      10332.00      10541.53       261.91 o
   0  10   3        854.06        915.27       120.04 o
   2  10   3       5006.88       5470.16       197.29 o
   4  10   3       5891.12       6376.28       204.32 o
   6  10   3        651.50        284.10       184.32 o
   8  10   3        300.03        183.12       150.11 o
  10  10   3       1365.49       1416.43        97.18 o
  12  10   3       2822.89       2598.17       141.09 o
  14  10   3        467.53        657.86       116.27 o
  16  10   3       5770.56       5386.18       150.81 o
  18  10   3        239.87        181.12        90.36 o
  20  10   3        117.00        247.66        71.31 o
  22  10   3         64.20        177.01        84.41 o
  24  10   3        397.80        324.25       145.54 o
  26  10   3        851.26        882.40       532.07 o
 -27  11   3        634.55       1109.65       423.39 o
 -25  11   3          3.29        -60.14       256.39 o
 -23  11   3        411.70        515.97       146.46 o
 -21  11   3        489.12        417.53       250.36 o
 -19  11   3       4091.24       4143.99       196.45 o
 -17  11   3       1494.32       1575.38       157.00 o
 -15  11   3         46.07        172.26       126.07 o
 -13  11   3        617.22        754.98       157.55 o
 -11  11   3       4048.09       3832.58       154.22 o
  -9  11   3        996.37        942.96       119.82 o
  -7  11   3       8915.63       9586.89       299.45 o
  -5  11   3       2733.06       2867.60       140.94 o
  -3  11   3       1279.81       1556.58       160.89 o
  -1  11   3       1655.05       1835.00       140.91 o
   1  11   3         11.42          4.23       108.15 o
   3  11   3       1895.01       1807.46       108.94 o
   5  11   3         48.53         16.98       102.04 o
   7  11   3       7065.87       6983.60       182.31 o
   9  11   3       4092.69       3986.65       115.50 o
  11  11   3       2228.16       2333.31       125.97 o
  13  11   3       2783.08       2668.94       139.83 o
  15  11   3         50.19        211.63       202.17 o
  17  11   3        119.70        224.21        88.19 o
  19  11   3       3780.38       3428.19       222.31 o
  21  11   3        555.32        726.29       210.87 o
  23  11   3        950.38       1038.91       353.14 o
  25  11   3        298.64       -303.52       618.62 o
 -22  12   3        834.59       1456.92       493.72 o
 -20  12   3         62.71       -180.71       180.71 o
 -18  12   3          3.06         14.72       157.31 o
 -16  12   3         54.35        211.81       133.94 o
 -14  12   3          4.22       -102.43       135.05 o
 -12  12   3        330.18        412.20       171.37 o
 -10  12   3          4.94        -86.22        86.22 o
  -8  12   3         10.53        196.05        79.35 o
  -6  12   3          3.99        -82.59        82.59 o
  -4  12   3        229.20        174.78        85.62 o
  -2  12   3         97.18         70.22       122.59 o
   0  12   3       1191.11       1110.32       204.99 o
   2  12   3        656.56        538.55       198.88 o
   4  12   3         73.59        155.40       113.46 o
   6  12   3       1015.09       1033.67       103.59 o
   8  12   3        148.72        206.38       173.58 o
  10  12   3         14.65        -21.19       117.61 o
  12  12   3        195.02        262.25       121.22 o
  14  12   3         10.44        390.42       258.08 o
  16  12   3        357.54        322.40       314.37 o
  18  12   3        273.14       -129.77       424.31 o
  20  12   3        457.29        -14.88       270.41 o
 -19  13   3       1028.42       1197.37       392.16 o
 -17  13   3       2324.17       2045.94       190.04 o
 -15  13   3         91.30        443.93       216.52 o
 -13  13   3         21.37       -218.42       257.18 o
 -11  13   3       1205.68       1547.70       423.12 o
  -9  13   3         26.94       -142.73       142.73 o
  -7  13   3       2199.96       2161.32       160.62 o
  -5  13   3        936.54        734.35       164.78 o
  -3  13   3       1634.54       1745.34       163.50 o
  -1  13   3        851.90        591.22       128.11 o
   1  13   3        210.84        346.29       168.02 o
   3  13   3       1646.25       1904.68       247.81 o
   5  13   3       1776.56       1671.60       120.34 o
   7  13   3       1781.10       1903.41       127.94 o
   9  13   3        338.29         64.42       181.99 o
  11  13   3        643.36        737.52       223.61 o
  13  13   3       2117.49       2781.13       326.76 o
  15  13   3         86.84        541.15       251.31 o
  17  13   3        129.56       -453.37       714.19 o
 -12  14   3         35.76        374.11       191.14 o
 -10  14   3        380.40        733.08       211.21 o
  -8  14   3        927.88        894.93       219.30 o
  -6  14   3        182.94        226.35       318.93 o
  -4  14   3         48.02        443.41       192.33 o
  -2  14   3       4442.73       4272.91       640.40 o
   0  14   3        819.40        827.60       257.65 o
   2  14   3       3083.23       2784.33       253.64 o
   4  14   3       1725.67       2171.45       660.85 o
   6  14   3        553.73        267.46       395.91 o
   8  14   3        192.84        -91.62       500.16 o
  10  14   3       1385.57        918.91       335.67 o
 -38   0   4        662.10        775.74      1116.88 o
 -36   0   4       2252.00       2459.42       425.41 o
 -34   0   4       1075.90       1062.44       184.73 o
 -32   0   4       3278.76       3147.63       165.30 o
 -30   0   4       5286.22       5443.72       179.78 o
 -28   0   4      37806.84      37605.00       500.31 o
 -26   0   4        317.93        337.81       165.78 o
 -24   0   4       5173.32       5631.77       176.38 o
 -22   0   4       6372.13       6153.72       192.08 o
 -20   0   4       3818.14       3518.29       120.54 o
 -18   0   4      51538.27      52341.40       973.00 o
 -16   0   4      10020.39       9458.09       196.00 o
 -14   0   4        233.81        326.79       161.88 o
 -12   0   4        989.44       1569.32       166.95 o
 -10   0   4      54011.81      56296.79       634.69 o
  -8   0   4      19474.57      18809.08       247.84 o
  -6   0   4      28902.15      28296.32       367.12 o
  -4   0   4      20935.00      21294.64       287.73 o
  -2   0   4      44576.04      45010.79       575.32 o
   0   0   4      14953.83      16285.54       234.83 o
   2   0   4     142143.17     131751.98      6163.92 o
   4   0   4      60349.56      58953.38      1593.85 o
   6   0   4      69815.21      72120.63      1282.63 o
   8   0   4       6774.40       7515.58       182.62 o
  10   0   4       8849.62       8913.48       397.51 o
  12   0   4       1892.26       1654.11       297.90 o
  14   0   4      12317.81      11026.74       311.55 o
  16   0   4      11949.35      10450.62       371.28 o
  18   0   4       1153.45       1312.50       228.23 o
  20   0   4       3969.81       3698.22       205.31 o
  22   0   4       5162.80       4899.20       200.28 o
  24   0   4       4027.54       4249.26       255.90 o
  26   0   4        480.66        293.80       160.57 o
  28   0   4       2984.68       3853.14       245.81 o
  30   0   4        457.60        975.49       343.25 o
  32   0   4       6743.32       7126.82       381.90 o
  34   0   4       1554.60       1443.03       290.21 o
  36   0   4       5262.29       4849.01       344.44 o
 -39   1   4        936.10       1627.21       647.26 o
 -37   1   4        375.02        302.38       238.79 o
 -35   1   4         36.28        303.43       182.70 o
 -33   1   4       2481.37       2376.04       163.65 o
 -31   1   4         98.24        229.52       112.52 o
 -29   1   4         67.78        344.43       115.84 o
 -27   1   4         23.16         -6.39        84.52 o
 -25   1   4        326.46        471.04        95.83 o
 -23   1   4       6145.05       6339.12       179.17 o
 -21   1   4       4469.04       4642.69       118.77 o
 -19   1   4      13041.70      12758.24       165.64 o
 -17   1   4        313.04        287.69       157.20 o
 -15   1   4      19861.50      18658.93       249.94 o
 -13   1   4         13.59        531.80       104.88 o
 -11   1   4       8620.36       7927.95       126.15 o
  -9   1   4       2172.81       1299.08       110.57 o
  -7   1   4       2139.79       1413.95       103.91 o
  -5   1   4      17496.37      18642.68       246.53 o
  -3   1   4      59587.86      61658.17      1099.18 o
  -1   1   4       2736.45       3070.97        64.87 o
   1   1   4          7.47       -102.75       102.75 o
   3   1   4         56.29        -58.47        58.47 o
   5   1   4       1151.13        448.14       101.76 o
   7   1   4      13527.07      13306.42       163.48 o
   9   1   4         70.81        343.16       132.70 o
  11   1   4       9921.84      10582.78       233.12 o
  13   1   4         36.90       -116.34       116.34 o
  15   1   4      14458.84      14454.37       215.23 o
  17   1   4       6281.72       6339.19       132.59 o
  19   1   4      11012.29      10763.47       187.40 o
  21   1   4          1.83        281.11       125.18 o
  23   1   4       3283.37       3592.94       129.43 o
  25   1   4       2847.55       2617.64       129.47 o
  27   1   4       1363.84       1808.11       131.88 o
  29   1   4          0.50         -1.54       186.29 o
  31   1   4       2752.15       2770.47       169.54 o
  33   1   4        343.63        249.83       242.66 o
  35   1   4        657.18        682.44       265.83 o
  37   1   4        219.87        305.39       221.78 o
 -40   2   4       1743.94       2816.56       588.68 o
 -38   2   4       1795.30       2323.95       411.17 o
 -36   2   4          1.86       -115.31       247.71 o
 -34   2   4        488.87        256.76       119.57 o
 -32   2   4        370.88        469.71       120.22 o
 -30   2   4       9166.46       9635.07       170.63 o
 -28   2   4       5897.98       5839.95       169.25 o
 -26   2   4         41.40        151.77       123.52 o
 -24   2   4       4431.20       4339.12       143.73 o
 -22   2   4       2276.56       2122.91       115.11 o
 -20   2   4      21217.57      20708.54       218.59 o
 -18   2   4      24455.26      23493.61       270.27 o
 -16   2   4       1464.20        718.02       121.37 o
 -14   2   4       4610.59       4193.32       164.48 o
 -12   2   4      45223.18      48170.10       433.77 o
 -10   2   4      26991.31      28307.59       248.50 o
  -8   2   4      79761.40      75369.62      1600.14 o
  -6   2   4      14341.93      14468.11       158.89 o
  -4   2   4       7079.77       7252.65       108.09 o
  -2   2   4      13525.90      13469.21       150.30 o
   0   2   4       5614.32       5981.02       110.32 o
   2   2   4      30110.68      28224.54       275.42 o
   4   2   4       1972.59       1724.34        73.65 o
   6   2   4      17692.78      17440.86       212.38 o
   8   2   4       4101.04       4507.38       134.40 o
  10   2   4      19514.85      19859.96       243.32 o
  12   2   4       7663.06       6968.13       234.16 o
  14   2   4       3647.36       3957.10       206.54 o
  16   2   4        194.02        131.36       112.30 o
  18   2   4      14627.15      14608.69       213.84 o
  20   2   4         82.71         44.94        93.55 o
  22   2   4      13625.76      13557.93       251.84 o
  24   2   4       4269.73       4561.10       161.51 o
  26   2   4         86.93        369.41       165.64 o
  28   2   4       1794.50       2074.58       174.56 o
  30   2   4        592.02        476.99       131.43 o
  32   2   4        713.02        805.10       179.25 o
  34   2   4        603.55        867.17       249.66 o
  36   2   4       1303.26       1256.48       199.75 o
 -39   3   4       2724.90       2207.91       366.43 o
 -37   3   4          0.82         33.71       227.35 o
 -35   3   4        548.38       1154.12       216.20 o
 -33   3   4        359.09        354.35       130.97 o
 -31   3   4          2.07        175.50       115.17 o
 -29   3   4       6238.49       6260.79       227.51 o
 -27   3   4       4870.94       4351.74       136.02 o
 -25   3   4        306.58        404.18       137.16 o
 -23   3   4        639.43        601.93       104.22 o
 -21   3   4          5.01        224.60       117.70 o
 -19   3   4       2533.20       2225.32        97.38 o
 -17   3   4      20149.66      19514.14       211.28 o
 -15   3   4      17663.01      17117.81       188.06 o
 -13   3   4        223.49         15.26        91.12 o
 -11   3   4        947.23       1688.94       127.27 o
  -9   3   4      15564.20      16962.57       187.22 o
  -7   3   4       1876.80       1367.91       156.78 o
  -5   3   4         24.26        -40.00        58.24 o
  -3   3   4       9458.46       8921.69       127.21 o
  -1   3   4      45663.57      46611.57       389.24 o
   1   3   4      12088.73      11794.01       134.86 o
   3   3   4      15046.09      14532.23       170.39 o
   5   3   4          5.14         -4.28        73.91 o
   7   3   4       1955.45       2866.87       131.20 o
   9   3   4      18888.97      20093.32       274.19 o
  11   3   4       2227.92       1541.61       172.95 o
  13   3   4      13233.72      12942.89       255.89 o
  15   3   4        294.68        168.65       142.86 o
  17   3   4       1102.07        839.29       217.86 o
  19   3   4      17560.42      18936.29       258.76 o
  21   3   4         25.27        231.42       133.95 o
  23   3   4      15806.56      15313.87       270.75 o
  25   3   4          0.17         37.06       118.32 o
  27   3   4       1117.88       1403.39       187.95 o
  29   3   4       3546.98       3575.11       254.35 o
  31   3   4         57.05          0.39       159.94 o
  33   3   4       3528.69       3623.42       166.02 o
  35   3   4          0.03        190.46       146.04 o
 -38   4   4        935.17        129.38       763.62 o
 -36   4   4        281.57         -9.03       190.09 o
 -34   4   4        258.57        203.30        78.16 o
 -32   4   4        385.58        396.19        94.32 o
 -30   4   4       4570.12       4393.89       121.65 o
 -28   4   4        390.63        906.22       170.01 o
 -26   4   4          0.48        330.37       112.35 o
 -24   4   4        404.34        689.04       104.36 o
 -22   4   4        169.65         72.49       116.58 o
 -20   4   4       7034.27       6973.68       249.09 o
 -18   4   4       1114.83       1044.76       105.04 o
 -16   4   4        754.27        591.28        92.26 o
 -14   4   4        540.46        520.21       143.24 o
 -12   4   4        398.15        226.03       105.20 o
 -10   4   4       1096.98       1704.59       108.62 o
  -8   4   4      29435.32      29519.28       290.26 o
  -6   4   4       5010.96       6172.21       156.82 o
  -4   4   4       5016.75       5999.77       163.32 o
  -2   4   4       5454.71       6831.30       117.49 o
   0   4   4       3788.52       4567.13       113.75 o
   2   4   4        317.90       1350.50       319.22 o
   4   4   4        322.83       1325.40       141.66 o
   6   4   4       3916.59       3654.78       121.26 o
   8   4   4      19817.39      19795.13       268.24 o
  10   4   4      10920.20      10658.38       161.86 o
  12   4   4      17610.26      17294.23       198.92 o
  14   4   4       1178.53       1357.11        92.61 o
  16   4   4         21.41         11.02       100.32 o
  18   4   4       3218.97       3504.41       141.21 o
  20   4   4         93.73        181.54        81.56 o
  22   4   4       1076.43       1306.47       163.35 o
  24   4   4        337.14        162.20       144.06 o
  26   4   4        393.52        368.37       207.73 o
  28   4   4       1378.83       1371.15       122.11 o
  30   4   4        571.37        361.42       114.08 o
  32   4   4          4.83        351.98       133.01 o
  34   4   4        935.45       1369.54       167.15 o
  36   4   4       1822.03       2221.90       178.39 o
 -37   5   4        358.85       1523.55      2100.38 o
 -35   5   4       2073.62       2407.79      1454.40 o
 -33   5   4        324.64        207.69       218.89 o
 -31   5   4        211.31        397.79       123.43 o
 -29   5   4      18630.18      18973.85       381.66 o
 -27   5   4      13077.86      13255.30       391.40 o
 -25   5   4       2838.88       2855.98       115.11 o
 -23   5   4         48.64        225.93       118.81 o
 -21   5   4        108.79         31.73       162.11 o
 -19   5   4        791.64       1083.07       103.44 o
 -17   5   4      14723.78      14391.82       219.08 o
 -15   5   4       6668.98       6700.68       128.85 o
 -13   5   4       2148.08       2343.25       103.88 o
 -11   5   4       6250.15       6105.89       126.84 o
  -9   5   4      21395.35      19256.27       339.32 o
  -7   5   4       9427.65       9508.51       162.14 o
  -5   5   4        724.93        249.45        78.32 o
  -3   5   4      13969.14      14346.78       221.16 o
  -1   5   4      28883.00      31371.25       284.02 o
   1   5   4      45940.08      44762.83       384.10 o
   3   5   4      47257.92      47221.88       425.14 o
   5   5   4      16668.51      16768.79       202.38 o
   7   5   4        330.74        193.28        81.64 o
   9   5   4      23153.15      21910.01       311.85 o
  11   5   4       1985.30       1771.94       103.08 o
  13   5   4      34904.64      33041.15       323.64 o
  15   5   4       4037.38       3849.83       123.13 o
  17   5   4       1023.94       1240.73       101.49 o
  19   5   4       4587.09       4659.09       126.57 o
  21   5   4       2364.61       2207.42       149.26 o
  23   5   4       5094.62       4760.65       196.70 o
  25   5   4        867.52        725.03       137.02 o
  27   5   4       2051.69       2240.44       192.44 o
  29   5   4       5615.45       5646.52       216.19 o
  31   5   4        462.15        552.95       137.50 o
  33   5   4       4121.16       3647.77       176.06 o
  35   5   4        800.78        893.81       313.96 o
 -36   6   4         84.87       1010.24       516.00 o
 -34   6   4          1.92        334.63       217.77 o
 -32   6   4        566.67        141.64       139.08 o
 -30   6   4        599.38        567.72       183.22 o
 -28   6   4        571.08        529.17        97.42 o
 -26   6   4       2962.32       2464.49       113.27 o
 -24   6   4      15396.93      15099.76       335.42 o
 -22   6   4       1064.72       1036.57       100.50 o
 -20   6   4      13343.42      14097.40       213.24 o
 -18   6   4         90.13        299.95        99.04 o
 -16   6   4      12166.10      12098.66       181.63 o
 -14   6   4       3969.86       3885.34       106.55 o
 -12   6   4       7142.96       7220.76       126.46 o
 -10   6   4         11.23        -71.72        84.13 o
  -8   6   4      14638.65      14775.64       177.85 o
  -6   6   4       5777.50       6055.59        93.54 o
  -4   6   4       3974.81       3582.48        91.55 o
  -2   6   4        702.16        482.00       107.96 o
   0   6   4       4970.76       5030.96        88.25 o
   2   6   4       1585.01       1423.86        92.44 o
   4   6   4          1.39        -43.15        82.55 o
   6   6   4      11596.55      11447.78       195.38 o
   8   6   4       1078.35       1043.61        77.02 o
  10   6   4      11968.73      11826.48       142.77 o
  12   6   4       1250.23       1529.88        83.65 o
  14   6   4       4875.47       5066.12       155.26 o
  16   6   4        491.67        420.99       158.55 o
  18   6   4       6612.47       6254.73       193.28 o
  20   6   4        640.91        947.22       183.59 o
  22   6   4       1780.84       1826.77       126.47 o
  24   6   4         25.96        224.67       156.92 o
  26   6   4        194.95        196.37        94.18 o
  28   6   4        371.31        422.48       217.99 o
  30   6   4         12.38        179.74       187.12 o
  32   6   4       1009.93        971.86       165.48 o
  34   6   4         32.66        909.82       291.45 o
 -35   7   4        124.32        207.14       232.09 o
 -33   7   4        777.01       1081.02       453.34 o
 -31   7   4       1467.87       2035.29       260.38 o
 -29   7   4       1120.67       1036.62       187.54 o
 -27   7   4        393.81        373.87       242.96 o
 -25   7   4          3.35       -107.89       107.89 o
 -23   7   4       1955.24       1857.76       116.59 o
 -21   7   4        871.29        931.32       130.17 o
 -19   7   4      21218.68      21561.55       379.05 o
 -17   7   4       4207.19       4044.22       150.68 o
 -15   7   4       3018.06       3314.83        99.28 o
 -13   7   4       5639.91       5518.61       113.41 o
 -11   7   4       7776.18       8413.52       233.19 o
  -9   7   4      20774.08      21011.09       346.25 o
  -7   7   4      42580.24      41654.02       434.55 o
  -5   7   4        702.63        910.61       104.36 o
  -3   7   4       4700.58       4925.67       106.87 o
  -1   7   4        131.68         43.09        55.87 o
   1   7   4       1414.86       1250.88        60.55 o
   3   7   4       4865.85       5199.92        85.38 o
   5   7   4       2173.68       2498.35        71.41 o
   7   7   4       5070.02       5333.27       120.96 o
   9   7   4         23.73        -43.66        43.66 o
  11   7   4       8649.60       9234.27       151.40 o
  13   7   4       5975.33       5999.15       131.59 o
  15   7   4       3100.37       3082.37       155.21 o
  17   7   4        269.85        403.99        99.36 o
  19   7   4       6506.46       6783.44       170.60 o
  21   7   4       3630.60       3808.31       189.55 o
  23   7   4       5101.75       5397.63       197.96 o
  25   7   4         24.64         94.99       131.26 o
  27   7   4        382.66        221.01       113.12 o
  29   7   4        771.57        907.84       187.06 o
  31   7   4        753.51        607.29       214.83 o
 -34   8   4          8.55       -132.25       244.55 o
 -32   8   4        336.13       1115.92       482.27 o
 -30   8   4       2385.09       2529.11       231.84 o
 -28   8   4       3719.48       3556.74       300.04 o
 -26   8   4        630.58       1147.77       183.53 o
 -24   8   4       4320.60       3750.12       146.60 o
 -22   8   4         16.64         74.62       157.78 o
 -20   8   4         86.94        195.47       122.49 o
 -18   8   4       1288.23       1326.67       152.75 o
 -16   8   4        252.06        444.88        90.18 o
 -14   8   4         25.21        -72.97       144.17 o
 -12   8   4        457.68        384.04       123.21 o
 -10   8   4       7666.89       7713.80       162.19 o
  -8   8   4      10557.45      10706.33       229.81 o
  -6   8   4       2461.83       2078.16        91.32 o
  -4   8   4       1631.94       1883.02        98.33 o
  -2   8   4       2629.45       2297.51        91.30 o
   0   8   4        333.45        301.60       107.85 o
   2   8   4       3972.30       3933.92        96.11 o
   4   8   4        341.18        610.32        98.47 o
   6   8   4         29.73        249.72        77.64 o
   8   8   4       3176.23       3261.38       113.52 o
  10   8   4       3949.20       4139.89        98.14 o
  12   8   4        924.95       1111.85        99.84 o
  14   8   4       6357.93       6583.96       196.21 o
  16   8   4         81.13        138.31        58.45 o
  18   8   4        600.85        542.30       124.12 o
  20   8   4         60.05        115.71       104.64 o
  22   8   4         24.32        341.63        97.32 o
  24   8   4        383.89        475.90       146.29 o
  26   8   4         35.79        121.36       147.79 o
  28   8   4       3124.12       3055.09       368.55 o
  30   8   4        978.98       1251.22       233.66 o
 -31   9   4        416.72       -173.33       496.52 o
 -29   9   4        670.42       1205.81       277.89 o
 -27   9   4        216.85        478.02       337.00 o
 -25   9   4          0.42         -8.68       115.06 o
 -23   9   4         23.68        142.36       143.78 o
 -21   9   4         81.05        116.15       108.18 o
 -19   9   4       3218.86       3320.78       224.37 o
 -17   9   4       1127.75       1044.63       163.49 o
 -15   9   4        206.75        106.31       153.41 o
 -13   9   4        315.58        202.58       181.04 o
 -11   9   4        395.54        379.18       117.99 o
  -9   9   4       2350.93       2329.25       112.33 o
  -7   9   4       6516.52       6120.51       141.97 o
  -5   9   4        987.45        974.49        90.95 o
  -3   9   4        783.66       1021.54       124.99 o
  -1   9   4          1.66        138.81        58.06 o
   1   9   4       1271.28       1441.47       121.62 o
   3   9   4       8624.98       8370.51       143.35 o
   5   9   4       3365.10       3440.75       117.96 o
   7   9   4        227.77        183.82        96.27 o
   9   9   4        207.17        252.40        56.62 o
  11   9   4       3643.19       3452.12        99.09 o
  13   9   4        985.69        864.38        69.26 o
  15   9   4       1681.14       1618.27        93.86 o
  17   9   4        373.36        505.60       123.10 o
  19   9   4         66.06         38.45        92.77 o
  21   9   4         73.01        101.02        85.33 o
  23   9   4        333.49        404.62        97.38 o
  25   9   4        342.20         62.14       128.51 o
  27   9   4       1906.68       1952.80       346.49 o
  29   9   4       1050.48        575.62       676.84 o
 -28  10   4       5783.29       6321.95       650.87 o
 -26  10   4         56.86        -87.37       187.40 o
 -24  10   4       1834.74       1586.54       148.97 o
 -22  10   4        592.61        578.79       128.19 o
 -20  10   4        187.30        412.85       209.20 o
 -18  10   4       2381.15       2053.41       166.17 o
 -16  10   4        224.55        222.22       192.18 o
 -14  10   4         73.36        -80.76        90.16 o
 -12  10   4        141.49        172.20       118.71 o
 -10  10   4       3751.95       3829.33       141.28 o
  -8  10   4       5035.84       5172.38       114.79 o
  -6  10   4         22.82        121.76        92.20 o
  -4  10   4       2883.94       2640.31       102.09 o
  -2  10   4       3373.49       3988.47       154.54 o
   0  10   4          4.48        -71.01        95.65 o
   2  10   4      18738.34      19184.89       308.77 o
   4  10   4       2199.93       2288.95       173.02 o
   6  10   4        455.83        596.44       146.89 o
   8  10   4       4933.62       4888.51       134.93 o
  10  10   4        209.10        303.70        75.60 o
  12  10   4       2631.06       2693.69       143.98 o
  14  10   4       3821.08       3698.22       118.41 o
  16  10   4        461.87        421.90       116.03 o
  18  10   4       2221.56       2114.84       160.94 o
  20  10   4        122.00        127.10       126.79 o
  22  10   4        333.75        320.27       160.81 o
  24  10   4        593.14        640.69       181.31 o
  26  10   4        371.80        656.79       532.15 o
 -27  11   4        368.24        -75.12       211.75 o
 -25  11   4        165.49       -182.91       274.38 o
 -23  11   4       1005.85       1134.30       285.47 o
 -21  11   4          1.11       -155.40       155.40 o
 -19  11   4        470.71        507.75       165.07 o
 -17  11   4        467.02        279.32       136.13 o
 -15  11   4       1738.72       1752.73       161.46 o
 -13  11   4        773.55        819.57        88.66 o
 -11  11   4       3566.73       3323.58       117.06 o
  -9  11   4        162.62        211.08        78.32 o
  -7  11   4       1935.07       2108.41       181.42 o
  -5  11   4         28.67          9.84       120.15 o
  -3  11   4       1680.87       1418.35       138.55 o
  -1  11   4          0.02        336.53        90.82 o
   1  11   4       1609.10       1841.71       185.35 o
   3  11   4          7.35         86.02       221.77 o
   5  11   4         17.21        140.14       110.20 o
   7  11   4        541.79        675.13       120.09 o
   9  11   4          4.35        201.41       160.55 o
  11  11   4       2565.44       2551.04       113.62 o
  13  11   4          1.63        -96.77       112.35 o
  15  11   4       2034.47       1777.28       102.18 o
  17  11   4        176.48         -2.24       147.35 o
  19  11   4        471.66        616.51       229.33 o
  21  11   4         58.82         13.31       122.17 o
  23  11   4        783.08        540.58       223.67 o
 -22  12   4        489.83        466.29       206.30 o
 -20  12   4       4809.35       4521.06       312.36 o
 -18  12   4       5609.82       5970.81       389.10 o
 -16  12   4        315.79        562.88       178.64 o
 -14  12   4        142.03        243.75       150.88 o
 -12  12   4        535.31        650.85       179.21 o
 -10  12   4        121.62        -98.11       125.27 o
  -8  12   4       9055.71       9106.71       216.13 o
  -6  12   4       3319.59       3272.17       120.11 o
  -4  12   4        417.49        419.82       162.70 o
  -2  12   4         99.14        114.53       113.84 o
   0  12   4       1041.79       1095.94       151.83 o
   2  12   4       1419.43       1370.53       105.44 o
   4  12   4       1217.47       1427.85       158.43 o
   6  12   4       2385.88       2775.57       211.35 o
   8  12   4        528.56        687.65       199.73 o
  10  12   4       2513.36       2418.68       159.38 o
  12  12   4       2745.78       3043.47       287.03 o
  14  12   4        119.19        521.56       279.64 o
  16  12   4         15.37        257.13       156.44 o
  18  12   4       4763.11       5039.28       542.50 o
  20  12   4        766.17        476.43       541.90 o
 -19  13   4         21.33        458.42       205.81 o
 -17  13   4        628.51        301.57       179.48 o
 -15  13   4         56.70        279.74       219.84 o
 -13  13   4          1.03          6.18       137.99 o
 -11  13   4         98.09        342.08       207.93 o
  -9  13   4       2198.79       2117.84       320.27 o
  -7  13   4         15.55         51.84       171.47 o
  -5  13   4        123.27        267.64       133.56 o
  -3  13   4       1442.13       1591.72       116.13 o
  -1  13   4       1227.62       1540.14       158.80 o
   1  13   4       1794.50       1811.11       134.19 o
   3  13   4       1819.14       1991.80       146.81 o
   5  13   4       1095.51        853.61       213.14 o
   7  13   4        168.09       -166.52       166.52 o
   9  13   4        682.27       1347.43       596.89 o
  11  13   4         27.46        233.48       306.22 o
  13  13   4       2614.57       2375.25       363.29 o
  15  13   4        220.71        626.45       260.94 o
 -12  14   4        416.58       1057.14       418.11 o
 -10  14   4        395.46        283.11       324.51 o
  -8  14   4        996.55        897.46       308.85 o
  -6  14   4        364.33        768.19       305.86 o
  -4  14   4        264.91        756.15       515.10 o
  -2  14   4        244.50        190.08       477.46 o
   0  14   4        888.35        847.11       544.86 o
   2  14   4       3154.13       3323.20       308.87 o
   4  14   4        601.97        542.53       298.84 o
   6  14   4         18.13       -284.36       325.72 o
   8  14   4        193.43       -277.23       370.52 o
 -39   1   5       1221.80        377.21       178.21 o
 -37   1   5       4531.15       4496.57       339.57 o
 -35   1   5        733.03        479.69       124.26 o
 -33   1   5          2.50        -97.00       124.88 o
 -31   1   5       3273.69       3638.78       131.96 o
 -29   1   5      17756.67      18450.00       301.18 o
 -27   1   5         90.94         74.75        89.58 o
 -25   1   5       2111.03       2156.26        94.16 o
 -23   1   5       3985.38       3791.17       148.04 o
 -21   1   5        176.42         64.83        65.68 o
 -19   1   5      18531.11      17246.91       204.43 o
 -17   1   5       4903.32       4836.81       151.68 o
 -15   1   5       1133.87       1169.75       116.88 o
 -13   1   5       4926.38       5791.05       170.57 o
 -11   1   5      15526.07      16328.45       185.25 o
  -9   1   5      48793.38      44693.65       416.23 o
  -7   1   5      17984.64      17944.91       185.58 o
  -5   1   5      24791.99      26684.15       256.35 o
  -3   1   5     163647.36     157320.45      3692.35 o
  -1   1   5       4198.83       4707.57       100.68 o
   1   1   5      73472.74      69016.58      1015.61 o
   3   1   5      63984.01      65366.45       537.26 o
   5   1   5       4080.26       3450.81        67.95 o
   7   1   5       6572.79       7032.30       131.98 o
   9   1   5       1632.39       2300.33       173.45 o
  11   1   5      13314.58      13105.52       197.12 o
  13   1   5      33922.13      33483.45       402.70 o
  15   1   5       2012.32       2085.52       113.81 o
  17   1   5       2927.11       2674.76       129.64 o
  19   1   5       2132.25       2204.28       132.43 o
  21   1   5       4005.36       3755.97       135.76 o
  23   1   5        311.89        273.27        93.32 o
  25   1   5        403.79        418.47       125.55 o
  27   1   5       2297.77       2869.73       220.62 o
  29   1   5         75.53         22.81       172.56 o
  31   1   5       2571.00       2745.20       162.71 o
  33   1   5       4173.55       4337.72       214.69 o
  35   1   5        510.30         54.47       180.32 o
 -40   2   5       1130.86       1596.45       324.83 o
 -38   2   5       1919.97       2127.47       177.04 o
 -36   2   5         45.30         95.78       107.11 o
 -34   2   5       4080.77       4230.85       231.08 o
 -32   2   5       2280.21       2481.34       176.10 o
 -30   2   5         37.14        261.09        85.65 o
 -28   2   5       2382.09       2259.23       100.33 o
 -26   2   5         43.71        189.01       110.98 o
 -24   2   5        573.31        581.09       164.60 o
 -22   2   5        114.99         29.23        79.62 o
 -20   2   5      10421.85       9878.25       146.61 o
 -18   2   5       9929.48       9935.98       154.97 o
 -16   2   5      38713.88      37699.48       353.62 o
 -14   2   5      35596.34      35748.23       334.46 o
 -12   2   5       5678.37       5443.45       131.57 o
 -10   2   5       4577.93       5277.61       150.67 o
  -8   2   5       3031.19       2277.44       102.19 o
  -6   2   5      11297.47      11717.18       206.36 o
  -4   2   5      12336.73      11914.12       145.32 o
  -2   2   5      15843.69      18626.34       186.62 o
   0   2   5       2246.06       1729.02        75.00 o
   2   2   5        663.89        789.86       127.25 o
   4   2   5       6885.39       7614.18       132.26 o
   6   2   5       5528.32       5980.78       151.99 o
   8   2   5         79.72        424.20       204.63 o
  10   2   5       5712.54       5460.24       118.21 o
  12   2   5       7002.11       6665.82       201.84 o
  14   2   5       8446.24       8328.30       215.92 o
  16   2   5       1090.68       1136.24       150.67 o
  18   2   5      25866.21      26284.19       357.82 o
  20   2   5        767.31        582.20       109.66 o
  22   2   5      25171.12      25030.72       340.30 o
  24   2   5       2002.76       2071.05       174.52 o
  26   2   5       2083.83       1791.29       150.48 o
  28   2   5        272.22        336.76       201.68 o
  30   2   5       1650.57       1930.99       124.95 o
  32   2   5        600.69        981.60       278.38 o
  34   2   5       1676.57       1694.76       218.52 o
  36   2   5          1.32        170.30       166.06 o
 -39   3   5       1813.59       2060.43       616.33 o
 -37   3   5       1716.00       1692.78       365.97 o
 -35   3   5       3074.42       3118.29       139.32 o
 -33   3   5       2613.66       2874.24       222.23 o
 -31   3   5       1775.10       1560.59       158.43 o
 -29   3   5       5059.66       4501.48       136.51 o
 -27   3   5        745.28        820.55       124.28 o
 -25   3   5        343.68        239.30        85.31 o
 -23   3   5        284.74        348.84        92.79 o
 -21   3   5       5680.73       5730.72       145.47 o
 -19   3   5      23307.10      23565.12       273.45 o
 -17   3   5          2.02        -68.96        97.33 o
 -15   3   5      14849.54      16455.45       194.99 o
 -13   3   5         28.03        130.35       207.06 o
 -11   3   5       1945.93       2352.12       137.84 o
  -9   3   5      58301.29      58101.07       828.23 o
  -7   3   5      47271.76      50345.24       518.33 o
  -5   3   5      11064.73      11066.24       174.40 o
  -3   3   5      13007.78      13009.90       192.32 o
  -1   3   5       2003.89       1996.08       121.96 o
   1   3   5      22872.53      24284.14       255.86 o
   3   3   5      17593.22      16960.01       266.28 o
   5   3   5       2354.30       3147.86       160.87 o
   7   3   5       4437.10       5301.80       175.11 o
   9   3   5       6136.17       6497.97       232.42 o
  11   3   5       3033.62       3213.72       136.16 o
  13   3   5       2297.62       2004.51       142.86 o
  15   3   5          7.69        119.05       134.14 o
  17   3   5       2370.54       2087.30       142.39 o
  19   3   5       8849.49       8841.67       175.24 o
  21   3   5       8460.54       8827.49       177.88 o
  23   3   5      24195.61      24623.61       329.91 o
  25   3   5       1745.26       2078.19       158.70 o
  27   3   5        306.10        323.81       106.37 o
  29   3   5       2685.44       2917.69       214.58 o
  31   3   5         22.13         90.11       148.33 o
  33   3   5       2349.71       2502.32       166.48 o
  35   3   5       1439.76        776.78       166.56 o
 -38   4   5         55.80       -274.12       274.12 o
 -36   4   5       4047.21       4251.35       607.25 o
 -34   4   5        126.51        -69.13       114.06 o
 -32   4   5         31.42        -25.47        86.94 o
 -30   4   5      13352.19      13282.88       262.22 o
 -28   4   5      17567.77      17291.71       381.27 o
 -26   4   5       4600.04       5008.31       116.07 o
 -24   4   5       1208.59       1281.61       100.23 o
 -22   4   5        194.99         48.17       142.70 o
 -20   4   5        235.42        274.36        83.09 o
 -18   4   5       4778.86       4732.56       115.44 o
 -16   4   5       5442.93       4841.35       112.56 o
 -14   4   5      18924.33      19540.13       250.92 o
 -12   4   5       8566.86       7687.67       158.95 o
 -10   4   5      51358.77      53362.23       483.94 o
  -8   4   5        849.13        482.99        88.43 o
  -6   4   5        706.07       1171.55       188.70 o
  -4   4   5       3356.21       3738.48       168.21 o
  -2   4   5      30016.23      32045.23       291.77 o
   0   4   5      10437.01       9644.80       168.61 o
   2   4   5     108290.88     110469.46      1631.80 o
   4   4   5      13781.32      15163.00       192.41 o
   6   4   5      13243.33      12848.03       215.66 o
   8   4   5      24949.60      25805.76       279.62 o
  10   4   5        789.48        529.11        84.24 o
  12   4   5      54588.48      55336.00       527.49 o
  14   4   5      15256.60      15341.73       197.34 o
  16   4   5        147.09        190.53       102.93 o
  18   4   5         45.06        419.43       119.81 o
  20   4   5        402.65        556.36       104.46 o
  22   4   5       6353.91       5981.29       163.48 o
  24   4   5         57.09        242.57       178.59 o
  26   4   5       1538.99       1769.66       162.61 o
  28   4   5       3253.51       3704.69       159.05 o
  30   4   5        908.47        703.70       182.07 o
  32   4   5       6225.41       5929.62       191.53 o
  34   4   5          3.92        128.21       408.29 o
 -37   5   5         30.49        -34.66       455.38 o
 -35   5   5          2.27        205.60       175.52 o
 -33   5   5        131.39        141.82       131.96 o
 -31   5   5        242.04        254.80       188.63 o
 -29   5   5       1704.03       2399.24       208.98 o
 -27   5   5        673.67        703.55       241.04 o
 -25   5   5       2744.23       3079.89       163.10 o
 -23   5   5       2397.78       2271.71       118.02 o
 -21   5   5        353.13        456.34       116.85 o
 -19   5   5          6.59        -19.04        96.06 o
 -17   5   5        137.06        504.02       101.24 o
 -15   5   5       9372.43       9349.83       203.80 o
 -13   5   5       2490.91       2147.24        82.13 o
 -11   5   5       5441.67       5429.71       125.24 o
  -9   5   5       1083.15       1134.03       100.53 o
  -7   5   5        469.96        400.16       129.42 o
  -5   5   5        105.73        180.34       112.79 o
  -3   5   5        269.79        269.24       117.59 o
  -1   5   5        218.99         85.22        50.95 o
   1   5   5       2808.65       2089.02       108.38 o
   3   5   5       3954.97       4395.59       111.89 o
   5   5   5      17883.47      17841.39       313.26 o
   7   5   5       1293.82        973.86       132.04 o
   9   5   5       1205.34       1144.71        89.23 o
  11   5   5       1388.47       1610.75       115.73 o
  13   5   5       3814.54       3797.09       109.74 o
  15   5   5        379.52        593.06        87.51 o
  17   5   5        150.48        306.09       102.64 o
  19   5   5        309.08        324.48       123.29 o
  21   5   5        128.86        374.90       138.27 o
  23   5   5       1153.96       1126.26       137.70 o
  25   5   5       2472.91       2807.87       165.54 o
  27   5   5        426.29        465.74       181.13 o
  29   5   5         10.91        248.32       253.90 o
  31   5   5        481.07        353.97       234.63 o
  33   5   5        125.92        312.71       238.38 o
 -36   6   5       1893.49       1348.64       448.96 o
 -34   6   5        739.06        240.29       463.80 o
 -32   6   5         64.07        300.54       138.55 o
 -30   6   5       1851.91       2084.59       155.30 o
 -28   6   5       3972.46       3943.14       226.31 o
 -26   6   5       2104.43       2001.98       143.65 o
 -24   6   5       2251.54       3063.08       231.29 o
 -22   6   5       2343.71       2274.01       144.66 o
 -20   6   5       3659.41       3965.66       180.24 o
 -18   6   5       2116.18       2218.64       157.30 o
 -16   6   5         14.28         63.83        72.97 o
 -14   6   5          1.77         80.84        95.13 o
 -12   6   5       1332.88       1559.31       108.38 o
 -10   6   5      11231.45      11013.73       168.11 o
  -8   6   5      52357.99      52375.62       829.42 o
  -6   6   5       7055.10       7090.06       179.72 o
  -4   6   5        396.10        283.87        72.14 o
  -2   6   5       8137.44       8694.36       132.33 o
   0   6   5       7390.42       7327.54       103.52 o
   2   6   5      30410.49      30498.67       310.41 o
   4   6   5          8.44        -54.71        55.28 o
   6   6   5         61.90        161.89        56.60 o
   8   6   5       3178.67       2883.48        76.18 o
  10   6   5       6336.10       5811.17       164.69 o
  12   6   5      40003.20      39290.48       411.82 o
  14   6   5       3257.86       3373.19       155.17 o
  16   6   5       1737.54       1779.00        84.99 o
  18   6   5        946.05       1138.53       135.89 o
  20   6   5          6.05         70.15       100.57 o
  22   6   5       6421.24       6056.21       178.03 o
  24   6   5        178.57        104.80       121.35 o
  26   6   5         51.21        127.40       145.13 o
  28   6   5       2035.21       2108.37       237.03 o
  30   6   5        276.56        315.53       127.63 o
  32   6   5       4262.19       4059.88       248.59 o
 -35   7   5        125.94        740.43       255.14 o
 -33   7   5        108.10        362.74       245.26 o
 -31   7   5        121.84       -195.25       195.25 o
 -29   7   5       2211.63       2712.59       268.75 o
 -27   7   5        844.19        647.38       204.42 o
 -25   7   5       1955.57       2075.27       217.58 o
 -23   7   5       3475.60       3620.28       181.07 o
 -21   7   5       1925.71       1959.88       157.97 o
 -19   7   5       1608.42       2085.06       107.44 o
 -17   7   5       3604.59       3383.45       178.59 o
 -15   7   5       6929.58       7203.41       164.09 o
 -13   7   5          4.42         93.30       139.38 o
 -11   7   5        504.70        517.23       203.25 o
  -9   7   5       2677.56       2620.14       135.40 o
  -7   7   5       4744.57       4695.70        91.07 o
  -5   7   5       2405.74       2564.17        85.48 o
  -3   7   5       5506.38       5246.26       204.56 o
  -1   7   5       3046.12       3538.44       117.73 o
   1   7   5          2.06        -65.99        82.11 o
   3   7   5         38.31         30.72        90.22 o
   5   7   5          2.78        172.87        88.54 o
   7   7   5        229.68        195.62        53.34 o
   9   7   5       2636.78       2558.24       120.78 o
  11   7   5         40.53         64.83        97.08 o
  13   7   5        951.21        743.47        88.68 o
  15   7   5         18.91        114.23        98.15 o
  17   7   5       1514.16       1532.04       150.78 o
  19   7   5       1849.97       1877.92       147.84 o
  21   7   5       2895.93       2579.41       140.04 o
  23   7   5       1092.71        903.67       138.76 o
  25   7   5        359.10        126.19        99.79 o
  27   7   5        387.69        200.02       141.65 o
  29   7   5       1656.59       2026.87       357.31 o
  31   7   5         89.56        252.58       206.36 o
 -32   8   5        817.22       1104.81       248.54 o
 -30   8   5         43.21         31.25       262.99 o
 -28   8   5         66.54         97.99       134.50 o
 -26   8   5        213.83        201.54       264.23 o
 -24   8   5         28.09       -124.30       124.30 o
 -22   8   5        239.58         77.30       137.36 o
 -20   8   5       5988.65       5538.87       175.78 o
 -18   8   5       7181.79       6697.81       208.80 o
 -16   8   5       2942.38       2849.48        97.83 o
 -14   8   5       2721.46       2649.98       138.66 o
 -12   8   5       9649.00       8909.72       364.96 o
 -10   8   5       7056.96       6033.02       373.63 o
  -8   8   5      31186.97      31747.92       361.33 o
  -6   8   5       1835.28       2320.19       144.36 o
  -4   8   5       2532.58       2596.23        83.75 o
  -2   8   5       3078.42       3397.87        99.29 o
   0   8   5         57.90         41.07        64.96 o
   2   8   5       2480.38       2371.88        61.31 o
   4   8   5       5798.38       5653.95       107.30 o
   6   8   5       1640.51       1662.20        67.67 o
   8   8   5        395.54        544.18       105.12 o
  10   8   5       8725.79       8329.03       173.45 o
  12   8   5       3784.85       3554.71        99.11 o
  14   8   5        918.33       1002.06        92.97 o
  16   8   5        384.43        438.53        90.72 o
  18   8   5       4793.94       5319.10       206.08 o
  20   8   5        239.65        165.78        88.76 o
  22   8   5       7054.02       7287.68       158.90 o
  24   8   5        416.45        136.88       151.86 o
  26   8   5        932.10        926.15       338.32 o
  28   8   5        400.91        382.93       214.84 o
  30   8   5        583.17         97.07       427.23 o
 -31   9   5       2882.90       2693.63       324.02 o
 -29   9   5       8340.13       8598.28       380.56 o
 -27   9   5          2.73       -118.72       202.29 o
 -25   9   5       3127.94       3253.46       468.47 o
 -23   9   5         81.80        132.95       155.65 o
 -21   9   5         19.31        -49.75        99.42 o
 -19   9   5        552.90        425.80       127.75 o
 -17   9   5         44.98        149.25        83.11 o
 -15   9   5        346.86        386.06        96.82 o
 -13   9   5        804.08        905.85       151.79 o
 -11   9   5       9029.20       9713.26       190.83 o
  -9   9   5       7781.26       7744.08       220.63 o
  -7   9   5       5326.73       5308.73       115.81 o
  -5   9   5        857.52       1019.66        88.18 o
  -3   9   5       4908.50       5258.20       152.74 o
  -1   9   5       1113.58       1377.20       139.28 o
   1   9   5      11421.64      11578.73       225.55 o
   3   9   5        342.64        517.30        86.24 o
   5   9   5      12042.80      11978.52       165.50 o
   7   9   5        532.90        802.78        94.09 o
   9   9   5       3175.34       3371.54       113.58 o
  11   9   5       2204.00       2195.62       117.56 o
  13   9   5       8477.94       8810.11       174.94 o
  15   9   5       2265.41       2354.07        90.31 o
  17   9   5         51.36        259.50        76.73 o
  19   9   5         88.77        203.97       150.40 o
  21   9   5        181.12        195.40        97.49 o
  23   9   5        286.17        258.65       160.22 o
  25   9   5        436.39        607.16       184.84 o
  27   9   5       2490.96       3532.58       280.53 o
 -28  10   5        419.84        150.68       459.66 o
 -26  10   5        110.60       -209.01       209.01 o
 -24  10   5        543.21        438.99       154.15 o
 -22  10   5        440.37        333.85       169.07 o
 -20  10   5        703.14        941.53       249.94 o
 -18  10   5        598.52        516.00       108.80 o
 -16  10   5       1137.29       1230.41       178.77 o
 -14  10   5        523.98        650.94       146.64 o
 -12  10   5       8904.05       9407.18       204.22 o
 -10  10   5        539.68        465.73       117.63 o
  -8  10   5        878.65       1093.09       151.60 o
  -6  10   5          0.04         73.86        83.07 o
  -4  10   5         17.10        201.26        88.17 o
  -2  10   5         49.95        192.07        95.20 o
   0  10   5       3491.16       3279.09       107.21 o
   2  10   5       3367.76       3259.74       117.37 o
   4  10   5         46.43        105.32       114.47 o
   6  10   5       2881.19       2867.34        93.86 o
   8  10   5         75.45         63.56        74.97 o
  10  10   5        706.25        525.17        85.34 o
  12  10   5         19.52         86.80       129.89 o
  14  10   5        933.49       1207.63        95.27 o
  16  10   5       1464.84       1532.54        80.07 o
  18  10   5        367.44        374.75       134.72 o
  20  10   5        688.18        487.22       118.99 o
  22  10   5         33.47        652.26       139.23 o
  24  10   5        426.65        368.01       478.97 o
  26  10   5       3413.00       3468.05       561.07 o
 -25  11   5         27.80        251.21       165.64 o
 -23  11   5         12.79         26.88       227.15 o
 -21  11   5        679.39        870.46       328.70 o
 -19  11   5       6098.82       6109.10       205.17 o
 -17  11   5          9.54        307.27       126.93 o
 -15  11   5       1565.04       1523.96       170.30 o
 -13  11   5          1.41        123.63        96.84 o
 -11  11   5        400.17        339.32        96.30 o
  -9  11   5      12842.85      12458.66       188.13 o
  -7  11   5       4238.67       4218.98       116.56 o
  -5  11   5        152.47        216.23       100.45 o
  -3  11   5         10.28         20.25        92.38 o
  -1  11   5        723.49        605.90       115.30 o
   1  11   5       3082.86       3124.74       181.97 o
   3  11   5       2844.03       3224.18       150.14 o
   5  11   5         53.87       -148.43       148.43 o
   7  11   5        942.82        744.40        89.95 o
   9  11   5        963.02        750.89       148.29 o
  11  11   5       6605.46       6153.96       220.05 o
  13  11   5       2540.40       2353.94       109.35 o
  15  11   5        109.95         28.26        62.85 o
  17  11   5        523.57        266.39       186.17 o
  19  11   5       1337.57       1586.08       337.06 o
  21  11   5       1294.38       1828.15       265.56 o
  23  11   5       3085.75       3358.75       592.87 o
 -22  12   5        621.50        683.20       205.45 o
 -20  12   5          4.12        694.45       246.68 o
 -18  12   5        146.25        119.11       128.95 o
 -16  12   5         16.03        149.94       143.14 o
 -14  12   5         19.88        175.89       162.62 o
 -12  12   5        131.13        338.39       115.38 o
 -10  12   5        662.27        607.86       101.20 o
  -8  12   5        969.39       1089.70       125.27 o
  -6  12   5         32.08        209.97       159.89 o
  -4  12   5         75.12        138.53       129.59 o
  -2  12   5        353.14        394.86        94.51 o
   0  12   5         44.82        -29.90       142.13 o
   2  12   5       2275.95       2276.23       191.71 o
   4  12   5        447.01        747.76       133.79 o
   6  12   5        376.10        380.22       160.48 o
   8  12   5        593.59        936.14       474.03 o
  10  12   5        128.07        258.35       139.01 o
  12  12   5        806.24        731.09       108.68 o
  14  12   5         33.41        359.41       160.38 o
  16  12   5         72.46        134.60       161.66 o
  18  12   5        685.15        874.86       310.12 o
 -17  13   5        323.89        174.22       260.60 o
 -15  13   5        162.32        164.86       145.84 o
 -13  13   5         32.77         52.08       114.42 o
 -11  13   5         25.85        -58.18       118.52 o
  -9  13   5       1797.42       2235.42       327.62 o
  -7  13   5       4021.94       4168.91       231.71 o
  -5  13   5         14.26          0.27       123.89 o
  -3  13   5         34.30        185.64       136.19 o
  -1  13   5        266.57        185.34       158.69 o
   1  13   5       2230.73       2518.77       196.52 o
   3  13   5       2938.05       3344.52       259.23 o
   5  13   5        569.95        641.12       244.70 o
   7  13   5         10.06        239.97       137.03 o
   9  13   5        875.25       1472.52       224.50 o
  11  13   5       1665.83       1591.14       283.03 o
  13  13   5        586.89        965.51       551.84 o
  15  13   5         56.75         59.09       338.94 o
 -10  14   5        416.18        162.31       603.57 o
  -8  14   5        225.98       -402.95       443.50 o
  -6  14   5        743.46       1493.45       500.68 o
  -4  14   5        194.08       -242.61       242.61 o
  -2  14   5       1296.78       1645.25       311.29 o
   0  14   5       1484.78       1382.24       213.26 o
   2  14   5       3315.45       3241.63       397.29 o
   4  14   5        666.86        626.24       553.96 o
   6  14   5       2395.67       2606.92       340.94 o
   8  14   5        171.57       -334.61       335.05 o
 -40   0   6       1850.13       1301.09       857.42 o
 -38   0   6       6181.63       6106.72       372.63 o
 -36   0   6       4569.42       4778.23       419.16 o
 -34   0   6        155.98        156.62       308.52 o
 -32   0   6        163.40        376.55       312.11 o
 -30   0   6      12111.66      12744.42       389.38 o
 -28   0   6       3834.77       3679.35       354.98 o
 -26   0   6      19044.69      19497.97       364.25 o
 -24   0   6       1950.98       1467.49       201.45 o
 -22   0   6      11279.47      11633.91       255.25 o
 -20   0   6       3706.58       3684.37       203.94 o
 -18   0   6      28895.45      28616.42       428.04 o
 -16   0   6      12115.57      12008.33       237.94 o
 -14   0   6      45414.21      44816.66       545.59 o
 -12   0   6      20691.77      20195.58       385.93 o
 -10   0   6      30132.52      30627.57       425.40 o
  -8   0   6      38428.27      43007.77       548.96 o
  -6   0   6        436.05        664.19       185.26 o
  -4   0   6      83418.32      90791.49      1074.40 o
  -2   0   6         44.28        -78.46        78.46 o
   0   0   6      41595.39      37561.91       616.31 o
   2   0   6      83550.82      79271.88      1691.62 o
   4   0   6       8803.23       8180.57       184.04 o
   6   0   6      35503.14      37547.72       516.70 o
   8   0   6       1262.50       1708.05       166.96 o
  10   0   6       2549.65       2444.46       252.89 o
  12   0   6      39911.87      40381.16       622.06 o
  14   0   6      11403.85      11046.85       293.32 o
  16   0   6         55.86       -109.62       206.62 o
  18   0   6         48.64        327.05       158.95 o
  20   0   6        307.19        543.82       280.71 o
  22   0   6        346.17        488.85       216.01 o
  24   0   6       1009.76        926.12       266.99 o
  26   0   6       1602.55       2003.18       307.14 o
  28   0   6         31.73        639.77       228.43 o
  30   0   6        983.34        602.02       232.13 o
  32   0   6       6719.40       6503.25       381.28 o
  34   0   6        380.91       1049.56       503.54 o
  36   0   6        476.63       1053.82       487.41 o
 -39   1   6       1398.48       1719.50       372.07 o
 -37   1   6         32.40        322.48       371.24 o
 -35   1   6       1030.55       1396.46       213.19 o
 -33   1   6       3328.28       3331.35       195.50 o
 -31   1   6        159.97        408.80        96.81 o
 -29   1   6       1299.54       1005.05       105.18 o
 -27   1   6         64.53        -66.92        93.01 o
 -25   1   6       5320.14       5166.12       179.28 o
 -23   1   6          1.96         65.58       103.84 o
 -21   1   6      10376.90      10266.25       182.83 o
 -19   1   6        871.79       1073.82        96.50 o
 -17   1   6       5320.59       6080.69       119.81 o
 -15   1   6       9951.21      10540.61       138.62 o
 -13   1   6       2310.06       2229.89       173.03 o
 -11   1   6       1973.31       3145.96       135.34 o
  -9   1   6        466.93        623.81       258.30 o
  -7   1   6      18174.57      18161.05       220.43 o
  -5   1   6         16.90        -89.44        97.04 o
  -3   1   6        585.39        151.41        89.68 o
  -1   1   6      77016.10      85894.28       726.31 o
   1   1   6        184.01        -67.84        67.84 o
   3   1   6      10225.16       9290.50       124.61 o
   5   1   6       1638.91       2112.02       127.90 o
   7   1   6       3320.52       4753.44       135.63 o
   9   1   6        366.56        367.43       180.47 o
  11   1   6      24482.05      27310.00       368.62 o
  13   1   6        944.17        712.57       109.43 o
  15   1   6       1384.06       1342.98       110.64 o
  17   1   6      21523.29      19978.57       249.12 o
  19   1   6        280.64        314.56       136.04 o
  21   1   6       4499.68       4370.09       142.93 o
  23   1   6        481.22        818.03       120.10 o
  25   1   6        122.69        185.03       124.04 o
  27   1   6       1758.87       1729.11       164.74 o
  29   1   6         73.91        304.06       142.94 o
  31   1   6        417.81        515.04       137.96 o
  33   1   6       1183.85       1482.43       203.59 o
  35   1   6        910.17        401.39       265.32 o
 -38   2   6        232.07       -186.92       734.27 o
 -36   2   6       2029.44       2011.33       483.45 o
 -34   2   6       1779.21       2162.07       437.95 o
 -32   2   6       1390.21       1754.23       214.87 o
 -30   2   6       3581.80       3694.42       148.48 o
 -28   2   6        621.58        551.53       108.83 o
 -26   2   6       1812.17       1888.07        95.89 o
 -24   2   6       1301.40       1588.60       126.79 o
 -22   2   6       3891.07       4063.44       128.46 o
 -20   2   6      14425.29      14620.25       194.57 o
 -18   2   6       1011.34        844.00        90.98 o
 -16   2   6      17350.85      17626.63       218.03 o
 -14   2   6        611.59        332.27        96.02 o
 -12   2   6          3.52         66.62        91.90 o
 -10   2   6      24676.54      27877.60       294.09 o
  -8   2   6      52521.39      51008.27       475.61 o
  -6   2   6       2023.82       2434.09       127.20 o
  -4   2   6       2240.37       1565.17        71.66 o
  -2   2   6       1449.87       1352.87        85.87 o
   0   2   6       3661.58       2744.13        85.24 o
   2   2   6      10730.94      11341.24       147.02 o
   4   2   6        836.41       1777.60        93.66 o
   6   2   6        626.87       1082.92       176.39 o
   8   2   6       9983.07      10270.05       163.16 o
  10   2   6      16824.08      15822.92       239.42 o
  12   2   6      13161.20      11621.67       353.25 o
  14   2   6        181.47       -125.96       125.96 o
  16   2   6        209.21        367.81        84.22 o
  18   2   6       3456.00       3791.48       161.68 o
  20   2   6       1609.77       1719.34       102.51 o
  22   2   6      11315.58      12036.03       208.48 o
  24   2   6         39.28         74.27       136.72 o
  26   2   6        835.48        822.50       243.98 o
  28   2   6        516.68        574.21       122.66 o
  30   2   6          6.44          5.45       155.42 o
  32   2   6       3515.71       2739.91       199.26 o
  34   2   6        475.28         58.98       247.94 o
 -39   3   6       1303.14        973.93       244.22 o
 -37   3   6       1681.98       1132.50       288.84 o
 -35   3   6       3141.31       3648.95       204.03 o
 -33   3   6       1099.43       1053.81       146.04 o
 -31   3   6       1198.45       1369.32       161.45 o
 -29   3   6       1422.47       1416.24       148.42 o
 -27   3   6          8.64          6.28       130.10 o
 -25   3   6       3830.61       3832.55       115.50 o
 -23   3   6         80.16        339.74       109.17 o
 -21   3   6         39.07         50.20       109.32 o
 -19   3   6       3329.52       3396.75       112.92 o
 -17   3   6          9.03       -105.17       105.17 o
 -15   3   6      28742.13      29963.35       293.21 o
 -13   3   6       1032.86       1388.80       178.51 o
 -11   3   6        500.32        569.18        90.91 o
  -9   3   6      17403.95      17427.60       208.70 o
  -7   3   6          7.10        987.24       474.47 o
  -5   3   6         12.17        601.33       200.14 o
  -3   3   6      43048.96      48140.15       455.07 o
  -1   3   6        114.43        865.65       237.58 o
   1   3   6      44719.80      45516.50       460.28 o
   3   3   6        675.99       1346.78       254.02 o
   5   3   6      19549.65      18908.97       311.93 o
   7   3   6        144.62        -43.40       122.75 o
   9   3   6        260.26        197.91       130.29 o
  11   3   6      52648.50      50983.50       604.09 o
  13   3   6       9601.88       9813.33       187.65 o
  15   3   6       1118.29       1142.65       127.31 o
  17   3   6         48.67        111.75       135.99 o
  19   3   6       1320.62       1278.84       143.76 o
  21   3   6      10856.14      10719.32       190.09 o
  23   3   6       3250.94       3113.49       131.17 o
  25   3   6        494.93        379.18       118.58 o
  27   3   6        250.06         45.80        95.15 o
  29   3   6        612.97        751.77       116.45 o
  31   3   6       2848.17       2196.17       157.13 o
  33   3   6       1501.16       1731.17       171.56 o
  35   3   6        208.08          4.95       244.65 o
 -38   4   6        773.43        407.46       379.27 o
 -36   4   6         82.53        542.63       331.01 o
 -34   4   6       1727.81       2025.22       229.64 o
 -32   4   6        239.47        421.54       149.65 o
 -30   4   6        365.92        739.76       151.43 o
 -28   4   6        241.31        207.22       102.30 o
 -26   4   6        793.20       1050.56       200.59 o
 -24   4   6          2.29        332.81       122.35 o
 -22   4   6       2934.66       3168.36       122.59 o
 -20   4   6       7283.61       7616.29       147.11 o
 -18   4   6       5016.50       5684.77       130.73 o
 -16   4   6        670.72        525.18       130.40 o
 -14   4   6       1245.11       1015.59       143.40 o
 -12   4   6        259.73        103.40       107.89 o
 -10   4   6       4500.21       3874.45       157.58 o
  -8   4   6       7626.67       7759.04       158.86 o
  -6   4   6        327.70        376.33       123.32 o
  -4   4   6        858.81       1362.36       201.53 o
  -2   4   6         43.66        673.71       115.18 o
   0   4   6       6859.84       7569.22       130.08 o
   2   4   6       1845.58       1889.75       137.73 o
   4   4   6       1419.31       1428.33       162.35 o
   6   4   6      19492.78      22104.83       260.07 o
   8   4   6       5106.34       5418.36       128.38 o
  10   4   6       6728.19       6837.41       162.46 o
  12   4   6       2378.77       2320.80       120.93 o
  14   4   6        143.22        -73.44        73.44 o
  16   4   6        294.43        521.59       108.21 o
  18   4   6       1508.13       1541.00       109.04 o
  20   4   6        610.14        625.93       138.84 o
  22   4   6       2753.41       3060.04       135.68 o
  24   4   6        113.91         60.94       139.64 o
  26   4   6         22.31         68.69       160.15 o
  28   4   6         84.64        316.27       104.52 o
  30   4   6         16.02        -84.35       122.56 o
  32   4   6       1789.06       2075.66       191.76 o
  34   4   6        749.15       1027.43       208.34 o
 -37   5   6       2943.37       3062.28       565.51 o
 -35   5   6       2773.23       1934.62       315.12 o
 -33   5   6        812.56       1314.39       335.91 o
 -31   5   6        723.69        643.71       260.62 o
 -29   5   6      19330.33      18630.38       335.81 o
 -27   5   6       2008.07       1953.26       127.16 o
 -25   5   6      28640.30      29239.17       574.49 o
 -23   5   6       2977.98       3030.59       130.00 o
 -21   5   6         59.68        138.12       122.54 o
 -19   5   6       4770.95       4609.90       166.37 o
 -17   5   6       1971.00       1912.85       100.81 o
 -15   5   6      10744.75      10605.09       175.19 o
 -13   5   6       4509.37       4380.21       199.93 o
 -11   5   6      25713.74      25940.74       275.31 o
  -9   5   6      33753.62      33101.47       356.95 o
  -7   5   6        365.50        106.93        85.41 o
  -5   5   6         58.58        111.24        80.99 o
  -3   5   6       2738.97       2489.92       130.75 o
  -1   5   6      10610.59       9351.81       195.94 o
   1   5   6     105382.01     105861.01       931.75 o
   3   5   6        181.14        142.28        76.64 o
   5   5   6      41361.06      40701.10       407.95 o
   7   5   6       3064.84       3051.95       108.05 o
   9   5   6        446.12        329.37       131.29 o
  11   5   6      32644.25      33114.96       391.46 o
  13   5   6      22117.40      21638.71       253.95 o
  15   5   6        974.64        876.15        97.44 o
  17   5   6       2872.80       2830.30       160.82 o
  19   5   6         90.26        118.85       109.35 o
  21   5   6       2644.67       2904.64       185.60 o
  23   5   6        492.74        660.29       108.60 o
  25   5   6        186.52        197.84       147.07 o
  27   5   6       1815.74       2012.40       124.42 o
  29   5   6          1.49        -17.43       132.11 o
  31   5   6       6855.80       5763.36       215.33 o
  33   5   6       1015.84       1042.86       287.96 o
 -36   6   6          4.97        -58.08       484.63 o
 -34   6   6        654.86        939.85       478.22 o
 -32   6   6        418.72       -180.11       221.59 o
 -30   6   6          1.51        348.63       177.56 o
 -28   6   6       2711.16       2642.62       197.55 o
 -26   6   6         21.13         96.31       118.92 o
 -24   6   6      15682.16      15635.90       324.91 o
 -22   6   6       4235.26       4283.59       231.05 o
 -20   6   6       5790.95       6212.62       190.55 o
 -18   6   6       5854.46       5848.88       135.53 o
 -16   6   6       6881.93       7053.22       244.94 o
 -14   6   6        932.04       1199.79       118.56 o
 -12   6   6       3208.53       2698.87       107.16 o
 -10   6   6        628.48        807.81       120.01 o
  -8   6   6       6201.28       5401.96       194.07 o
  -6   6   6       1239.18       1186.19       127.07 o
  -4   6   6      15366.41      15183.99       208.70 o
  -2   6   6       1362.36       1240.31        75.32 o
   0   6   6       2347.28       1875.91        97.86 o
   2   6   6        265.15        495.13        80.84 o
   4   6   6        964.55        803.21        70.70 o
   6   6   6        978.25        827.33       109.56 o
   8   6   6       4976.00       4190.34       226.14 o
  10   6   6      13496.01      13226.55       170.14 o
  12   6   6       2518.58       2657.11        95.03 o
  14   6   6       5274.50       4875.07       132.63 o
  16   6   6        242.12        638.52       143.61 o
  18   6   6       1453.97       1739.97       144.54 o
  20   6   6       1139.16       1089.77       133.57 o
  22   6   6       2303.13       2332.70       182.88 o
  24   6   6       1105.62       1435.49       119.14 o
  26   6   6       1381.09       1352.51       172.42 o
  28   6   6         14.42         18.32       115.13 o
  30   6   6       1420.07       1150.49       202.81 o
  32   6   6          3.31        232.02       307.09 o
 -35   7   6       1441.04       1210.91       330.16 o
 -33   7   6        752.88        203.80       177.71 o
 -31   7   6       1314.78        930.51       171.88 o
 -29   7   6         20.41       -118.59       219.16 o
 -27   7   6        137.75         13.37       113.69 o
 -25   7   6        169.56        328.23       119.28 o
 -23   7   6          0.50        -19.40       123.36 o
 -21   7   6       8579.57       8638.88       238.26 o
 -19   7   6       4720.18       5137.70       206.33 o
 -17   7   6       2415.47       2147.34       138.95 o
 -15   7   6       7695.54       7643.38       175.14 o
 -13   7   6        539.61        437.67       101.56 o
 -11   7   6       1798.71       2079.35       122.75 o
  -9   7   6      46998.61      45896.79       834.41 o
  -7   7   6       8363.34       8896.88       143.01 o
  -5   7   6      14730.07      14106.60       714.91 o
  -3   7   6       7544.75       7238.69       131.22 o
  -1   7   6        301.80        110.85        90.91 o
   1   7   6       2166.16       2041.68        74.81 o
   3   7   6        320.95         63.56        60.73 o
   5   7   6        121.53        257.01        84.62 o
   7   7   6        272.26        242.54       100.68 o
   9   7   6       8454.12       7701.81       267.14 o
  11   7   6      18296.62      18053.83       219.71 o
  13   7   6        226.86         69.39       110.99 o
  15   7   6       1658.71       1823.14        86.19 o
  17   7   6       7596.38       7881.25       147.45 o
  19   7   6         46.90         84.67       102.19 o
  21   7   6       7844.77       8108.25       192.84 o
  23   7   6       1128.88       1549.49       299.31 o
  25   7   6        917.91       1293.65       162.13 o
  27   7   6         48.74       -100.91       100.91 o
  29   7   6        876.30        684.53       150.06 o
  31   7   6        778.39        187.99       275.13 o
 -32   8   6        842.24        151.07       422.24 o
 -30   8   6       2564.08       2946.40       356.02 o
 -28   8   6       1028.99       1107.13       146.40 o
 -26   8   6       4035.54       3997.77       301.69 o
 -24   8   6        254.93        262.54       166.49 o
 -22   8   6       3797.70       3524.44       125.04 o
 -20   8   6        261.17        393.39       155.71 o
 -18   8   6        366.12        558.34       103.86 o
 -16   8   6       1722.54       1659.83       125.16 o
 -14   8   6        205.59        -41.91       183.72 o
 -12   8   6        106.87         79.07        98.28 o
 -10   8   6       1288.75       1135.73       139.75 o
  -8   8   6         79.65        256.67       103.10 o
  -6   8   6       2601.24       2106.40       109.91 o
  -4   8   6       3620.29       3444.82       118.27 o
  -2   8   6       1581.37       1573.00        64.93 o
   0   8   6        189.29        389.73        92.88 o
   2   8   6         58.15        120.67        56.97 o
   4   8   6       1285.18       1355.31       111.28 o
   6   8   6        148.17        453.76        99.98 o
   8   8   6        503.07        548.51        64.37 o
  10   8   6       1098.62       1141.40       135.63 o
  12   8   6      11674.55      11672.65       280.19 o
  14   8   6       5638.76       5289.87       111.18 o
  16   8   6       1260.37       1428.52       118.98 o
  18   8   6        268.27        291.22       104.72 o
  20   8   6         10.83        126.22       139.44 o
  22   8   6        786.92        655.36       194.75 o
  24   8   6          1.07         50.61       208.70 o
  26   8   6         39.98         56.08       132.01 o
  28   8   6        822.75        883.62       331.64 o
 -31   9   6       1004.16        612.86       337.53 o
 -29   9   6          3.05       -188.05       188.05 o
 -27   9   6          1.40         13.59       200.08 o
 -25   9   6        653.18        582.78       179.69 o
 -23   9   6        397.40        170.79        95.80 o
 -21   9   6        963.94        736.16       155.97 o
 -19   9   6       2314.84       2430.31       129.93 o
 -17   9   6         31.87         59.95       115.69 o
 -15   9   6       3847.21       3492.15       290.17 o
 -13   9   6       1479.39       1286.17       157.13 o
 -11   9   6        844.21        865.86       118.21 o
  -9   9   6       4516.57       4712.42       131.62 o
  -7   9   6        281.37        290.72       132.99 o
  -5   9   6        764.25       1085.53       114.90 o
  -3   9   6       1373.57       1351.99        75.19 o
  -1   9   6       1655.32       1647.31       117.89 o
   1   9   6       1595.35       1558.88       100.69 o
   3   9   6       1713.42       1696.10        90.21 o
   5   9   6        170.19        289.31        66.77 o
   7   9   6        564.13        586.93       120.04 o
   9   9   6       1070.06       1176.86        73.51 o
  11   9   6       1269.38       1209.91        82.96 o
  13   9   6         62.11        152.39       109.55 o
  15   9   6        142.96        193.06       116.81 o
  17   9   6         77.49        -49.27        66.00 o
  19   9   6        104.34        -36.94        84.89 o
  21   9   6       1881.09       2053.91       104.19 o
  23   9   6        347.56        485.67       112.23 o
  25   9   6        102.83        -34.10       287.45 o
  27   9   6        292.96        -80.52       301.36 o
 -28  10   6       1048.53        903.88       251.79 o
 -26  10   6       2762.66       2684.83       200.64 o
 -24  10   6        878.79       1051.88       208.05 o
 -22  10   6         52.79         93.00       218.68 o
 -20  10   6        235.35        397.85       155.76 o
 -18  10   6       1312.35       1333.10       317.21 o
 -16  10   6        907.69       1056.64       170.17 o
 -14  10   6       2624.78       2390.08       207.06 o
 -12  10   6       1204.13       1424.29       182.75 o
 -10  10   6       5993.37       5815.21       136.17 o
  -8  10   6       1922.17       1911.34       136.11 o
  -6  10   6        281.86        246.73       102.24 o
  -4  10   6          0.48        209.96       119.25 o
  -2  10   6        147.85        209.85        92.75 o
   0  10   6       2969.09       3104.91       128.32 o
   2  10   6       6474.52       6386.91       167.42 o
   4  10   6       3827.07       3702.21       148.45 o
   6  10   6       2646.72       2694.95       156.14 o
   8  10   6        223.76        129.04        84.96 o
  10  10   6       1745.50       1465.86       108.53 o
  12  10   6       8807.71       8229.07       244.23 o
  14  10   6       1322.68       1660.57       128.44 o
  16  10   6        277.88        349.10       147.40 o
  18  10   6        186.20        293.53        86.13 o
  20  10   6        768.48        613.45       110.64 o
  22  10   6       1023.91       1150.96       285.74 o
  24  10   6        386.95        667.65       244.16 o
 -25  11   6       1564.99       1264.95       235.45 o
 -23  11   6        131.92        407.98       309.12 o
 -21  11   6        302.76        412.53       173.25 o
 -19  11   6         80.72        554.29       197.65 o
 -17  11   6       1048.05        946.40       159.10 o
 -15  11   6         76.15        -99.79        99.79 o
 -13  11   6       1188.95       1496.08       111.97 o
 -11  11   6         75.31         87.76       111.33 o
  -9  11   6       5545.55       5462.06       171.29 o
  -7  11   6        823.33        831.75       153.42 o
  -5  11   6        500.27        640.69        94.46 o
  -3  11   6       1170.85       1237.14       169.20 o
  -1  11   6        335.22        301.10        65.66 o
   1  11   6        438.01        556.03       108.53 o
   3  11   6         12.61       -127.61       127.61 o
   5  11   6        639.54        689.56       155.22 o
   7  11   6        202.58        132.65        48.76 o
   9  11   6        738.90        614.02       133.82 o
  11  11   6        640.00        529.70       106.63 o
  13  11   6        925.73        897.25       125.72 o
  15  11   6       1064.76       1087.01       159.98 o
  17  11   6        795.32        733.51       191.23 o
  19  11   6       1159.06       1332.55       243.47 o
  21  11   6        279.39        331.07       445.08 o
 -22  12   6       2118.55       2783.55       558.68 o
 -20  12   6       6137.07       6447.06       337.92 o
 -18  12   6         35.62        230.37       150.90 o
 -16  12   6       2696.05       2993.66       217.40 o
 -14  12   6         73.56        -61.04       150.75 o
 -12  12   6        112.64         -8.91       209.92 o
 -10  12   6       2599.92       2115.58       227.65 o
  -8  12   6       4905.09       4526.00       204.96 o
  -6  12   6       1370.93       1276.18       152.13 o
  -4  12   6       2007.80       2191.09       209.30 o
  -2  12   6        714.36        395.09       159.14 o
   0  12   6       1446.05       1966.86       136.99 o
   2  12   6       1521.42       1647.28       247.05 o
   4  12   6         75.92       -112.80       112.80 o
   6  12   6         96.94        654.09       429.74 o
   8  12   6       1002.93        553.08       244.36 o
  10  12   6       5372.43       4679.11       272.66 o
  12  12   6        430.45        731.56       425.40 o
  14  12   6        867.06        887.84       160.70 o
  16  12   6        252.63        768.73       299.41 o
  18  12   6       1619.84        903.47       193.38 o
 -17  13   6        363.93        823.37       328.68 o
 -15  13   6       1147.65        682.99       134.62 o
 -13  13   6        260.31        230.66       107.59 o
 -11  13   6        146.00        -24.86       155.18 o
  -9  13   6        597.58        484.02       201.54 o
  -7  13   6       1266.92       1107.09       212.47 o
  -5  13   6          1.67         -7.89       158.36 o
  -3  13   6       1799.16       1786.43       187.56 o
  -1  13   6        169.80        134.66       170.51 o
   1  13   6       3043.86       2878.18       219.36 o
   3  13   6        191.11        375.16       350.71 o
   5  13   6       2188.90       2029.77       198.06 o
   7  13   6         81.83         85.14       188.15 o
   9  13   6        456.99        522.93       249.07 o
  11  13   6        592.96       2711.59       596.73 o
  13  13   6       1490.35       1025.11       338.61 o
 -10  14   6        542.74        213.55       519.74 o
  -8  14   6         25.86        371.35       328.22 o
  -6  14   6        109.75         65.45       325.40 o
  -4  14   6          0.07       -416.72       416.72 o
  -2  14   6        203.13       -197.42       396.10 o
   0  14   6       2789.13       3189.63       354.79 o
   2  14   6        892.28        720.92       916.42 o
   4  14   6        178.45        221.81       525.46 o
   6  14   6        350.30       -205.54       954.80 o
 -39   1   7        646.79        388.27       209.52 o
 -37   1   7       7164.40       7072.57       318.41 o
 -35   1   7         11.39        255.48       255.90 o
 -33   1   7        331.47        285.82       170.76 o
 -31   1   7       1389.07       1637.54       118.87 o
 -29   1   7        262.06        411.07       163.19 o
 -27   1   7      12361.67      11494.09       287.95 o
 -25   1   7        116.53        231.78       106.20 o
 -23   1   7       1158.58       1348.27       152.92 o
 -21   1   7       1608.24       1493.38       138.62 o
 -19   1   7       4630.81       4610.70       152.81 o
 -17   1   7       1871.65       1571.17        76.93 o
 -15   1   7      23176.60      23535.29       230.05 o
 -13   1   7      11462.01      12069.91       238.97 o
 -11   1   7       9410.26      10273.73       186.49 o
  -9   1   7      10038.09      11168.65       217.98 o
  -7   1   7       7622.96       8690.83       158.25 o
  -5   1   7       1464.27       1708.21        86.52 o
  -3   1   7        364.34        138.41       109.56 o
  -1   1   7      33191.24      32114.42       314.83 o
   1   1   7      30669.87      31485.18       309.69 o
   3   1   7        485.01       1178.72       159.17 o
   5   1   7      39799.50      41060.52       374.00 o
   7   1   7       4223.70       4900.70       158.02 o
   9   1   7       7174.60       7518.48       144.23 o
  11   1   7      54590.64      57300.36       578.43 o
  13   1   7       1927.71       1831.47       201.40 o
  15   1   7       3322.19       2830.40       115.05 o
  17   1   7        484.04        541.03        91.84 o
  19   1   7        437.03        388.14       103.45 o
  21   1   7       7170.50       7614.33       189.24 o
  23   1   7        300.91        119.33       109.45 o
  25   1   7        269.62        445.59       236.35 o
  27   1   7          2.98        120.90       146.05 o
  29   1   7        588.07        566.67       238.83 o
  31   1   7       4934.44       5066.20       370.03 o
  33   1   7        330.56       -185.40       185.40 o
  35   1   7        647.13       1252.62       233.79 o
 -38   2   7         11.43         67.03       232.42 o
 -36   2   7       4918.77       4768.68       252.35 o
 -34   2   7       2632.93       2869.86       216.92 o
 -32   2   7          0.52        158.10       224.94 o
 -30   2   7        556.06        678.14       186.47 o
 -28   2   7        105.65         91.03        98.13 o
 -26   2   7        397.32        541.28        91.50 o
 -24   2   7         64.16         62.63        97.45 o
 -22   2   7       3176.93       3324.98       124.46 o
 -20   2   7       7543.90       7341.66       143.67 o
 -18   2   7       5756.45       5361.19       177.63 o
 -16   2   7      35012.86      35106.88       312.47 o
 -14   2   7        770.38        523.86       124.13 o
 -12   2   7       9482.38      10258.01       146.33 o
 -10   2   7      46659.41      49107.11       470.93 o
  -8   2   7      20375.36      22415.06       254.47 o
  -6   2   7      19494.36      21011.14       229.39 o
  -4   2   7       2986.19       4376.72       107.07 o
  -2   2   7       3626.88       4867.09       131.69 o
   0   2   7         74.01       1093.41       110.25 o
   2   2   7         13.78        785.64       151.26 o
   4   2   7        233.36        535.48       205.84 o
   6   2   7       6057.05       7591.98       135.84 o
   8   2   7       3618.23       3818.79       107.97 o
  10   2   7       8159.67       7877.79       155.92 o
  12   2   7        221.07        201.08        73.05 o
  14   2   7       3300.24       3473.22       177.28 o
  16   2   7       6500.12       6665.54       256.21 o
  18   2   7      13574.86      13000.47       216.09 o
  20   2   7       3030.42       3233.58       151.38 o
  22   2   7       8828.01       8362.12       272.40 o
  24   2   7       2206.55       2214.85       153.21 o
  26   2   7        713.05        604.53       164.40 o
  28   2   7         69.46        311.78       216.39 o
  30   2   7         34.41        353.19       247.84 o
  32   2   7       1406.69       1779.82       394.38 o
  34   2   7        810.05       1051.91       199.58 o
 -39   3   7        758.14       1424.40       673.56 o
 -37   3   7        281.34        528.60       203.63 o
 -35   3   7       5045.25       5028.72       436.66 o
 -33   3   7        484.90        452.75       151.88 o
 -31   3   7       1054.37       1108.20       120.54 o
 -29   3   7        155.51        392.20       125.10 o
 -27   3   7       1687.86       1767.28       190.67 o
 -25   3   7       6347.56       6402.42       152.37 o
 -23   3   7       1052.07       1027.95       104.65 o
 -21   3   7       5516.91       5464.04       199.17 o
 -19   3   7        207.32        293.80       110.91 o
 -17   3   7      32010.73      32029.40       316.71 o
 -15   3   7      11039.53      10751.14       158.72 o
 -13   3   7      12361.07      13163.11       152.20 o
 -11   3   7       1890.33       2230.19       189.41 o
  -9   3   7      31978.24      32145.63       332.99 o
  -7   3   7       4421.51       4716.83       120.14 o
  -5   3   7      40462.48      41359.61       405.12 o
  -3   3   7      15426.55      17902.83       218.05 o
  -1   3   7       3403.46       4591.39       174.48 o
   1   3   7       2420.84       3010.49       142.37 o
   3   3   7      11312.89      11185.09       183.67 o
   5   3   7       3088.11       3486.84       235.98 o
   7   3   7       1721.50       1622.93       109.09 o
   9   3   7      23269.44      22634.00       269.73 o
  11   3   7        519.38        598.74       183.57 o
  13   3   7        310.76        426.30       100.07 o
  15   3   7        298.20        269.61        71.53 o
  17   3   7          6.63        -16.90       120.80 o
  19   3   7       1162.18       1340.25       108.95 o
  21   3   7      10895.45      11493.43       283.70 o
  23   3   7       1208.66       1009.58       156.38 o
  25   3   7       4664.12       4376.33       143.82 o
  27   3   7        332.38        500.61       157.48 o
  29   3   7       2554.72       2933.50       254.49 o
  31   3   7       1151.95       1315.49       170.34 o
  33   3   7       2525.56       2593.02       347.40 o
 -38   4   7       1606.40       1503.66       300.38 o
 -36   4   7       4180.31       4263.14       302.62 o
 -34   4   7         75.20        -64.72       192.23 o
 -32   4   7         15.62        -28.57       230.73 o
 -30   4   7       5133.97       4795.17       134.70 o
 -28   4   7        764.56        810.77       170.88 o
 -26   4   7      19338.98      20331.46       322.02 o
 -24   4   7        409.19        312.38       100.00 o
 -22   4   7         31.64        -48.52       109.54 o
 -20   4   7        802.10        926.74       196.06 o
 -18   4   7       1243.49       1355.28       108.22 o
 -16   4   7      10112.68       9513.84       225.23 o
 -14   4   7       9593.36       9289.18       138.59 o
 -12   4   7       7181.81       6893.60       122.82 o
 -10   4   7       9850.77       8825.13       280.78 o
  -8   4   7       5387.93       5555.06       133.01 o
  -6   4   7       4522.28       3926.51       136.44 o
  -4   4   7        512.15        383.24       117.96 o
  -2   4   7         52.91         37.84        95.07 o
   0   4   7      71455.92      71207.44       653.92 o
   2   4   7      14276.61      13457.78       223.76 o
   4   4   7      89630.31      94339.41       899.26 o
   6   4   7        151.14        -77.00        77.00 o
   8   4   7       6679.36       7029.18       169.60 o
  10   4   7      24828.27      25314.91       280.35 o
  12   4   7      23010.06      22228.88       276.75 o
  14   4   7       3192.59       3318.40       106.14 o
  16   4   7       4685.46       4600.24       261.45 o
  18   4   7        319.46        179.81       123.17 o
  20   4   7        132.41          5.48        87.34 o
  22   4   7       1371.23       1179.10       153.67 o
  24   4   7        249.53        250.44       111.43 o
  26   4   7        537.27        420.51       121.60 o
  28   4   7        564.28        660.29       162.42 o
  30   4   7       5686.41       5850.03       240.94 o
  32   4   7       1601.97       1386.89       292.00 o
 -37   5   7         27.34       1371.72       565.74 o
 -35   5   7          1.27        263.19       705.26 o
 -33   5   7          2.32        -87.94       176.40 o
 -31   5   7        597.47        423.45       132.06 o
 -29   5   7        246.32        312.55       109.74 o
 -27   5   7       1433.54       1303.05       125.09 o
 -25   5   7       5308.86       5551.87       165.67 o
 -23   5   7        193.65        195.14       110.61 o
 -21   5   7        349.20        328.93        96.15 o
 -19   5   7       1086.35        791.88       114.48 o
 -17   5   7        267.10        464.50       140.25 o
 -15   5   7        124.68        138.22        96.13 o
 -13   5   7       7922.41       8802.83       187.47 o
 -11   5   7       1504.15       2088.13       162.91 o
  -9   5   7       1270.50       1410.89       183.12 o
  -7   5   7        639.47        653.38       165.30 o
  -5   5   7        193.35        155.77        87.70 o
  -3   5   7       2625.84       2646.57       117.57 o
  -1   5   7        422.78        245.15       141.79 o
   1   5   7       1178.47       1075.70        96.05 o
   3   5   7       3473.75       3354.24       201.69 o
   5   5   7        223.21        -22.99        88.49 o
   7   5   7       8566.64       8950.34       204.80 o
   9   5   7       7693.47       7549.18       146.75 o
  11   5   7       3998.24       4153.91       121.04 o
  13   5   7       4783.97       4536.28       126.43 o
  15   5   7         78.60          9.11        94.97 o
  17   5   7        884.55        951.97       150.62 o
  19   5   7        959.39        779.86        79.81 o
  21   5   7       1579.13       1469.85       164.76 o
  23   5   7         53.94        365.62       122.66 o
  25   5   7       2584.67       2496.01       154.25 o
  27   5   7         72.31        249.23       133.58 o
  29   5   7         81.22        -61.24       158.87 o
  31   5   7        619.61        697.06       183.28 o
 -36   6   7       2391.83       2374.95       539.12 o
 -34   6   7        118.40        -13.98       388.34 o
 -32   6   7         49.12         79.35       348.74 o
 -30   6   7        356.20        255.97       178.86 o
 -28   6   7        912.88        810.63       187.49 o
 -26   6   7      10007.76      10294.61       234.22 o
 -24   6   7          7.20         55.33       153.64 o
 -22   6   7        233.77        461.18       141.93 o
 -20   6   7      10909.00      10767.93       255.48 o
 -18   6   7         32.34         91.73        81.86 o
 -16   6   7       3611.73       3623.05       116.83 o
 -14   6   7       1220.96       1644.08       145.45 o
 -12   6   7        511.81        412.28        91.36 o
 -10   6   7      34609.44      34226.57       345.55 o
  -8   6   7       8566.80       8383.67       145.28 o
  -6   6   7      16907.76      16128.56       232.03 o
  -4   6   7       1466.43       1160.02       112.10 o
  -2   6   7       2729.79       2551.41       129.13 o
   0   6   7      14678.81      14493.16       215.87 o
   2   6   7       2973.02       2742.87       116.96 o
   4   6   7      11409.72      11664.18       230.14 o
   6   6   7        469.21        663.66       151.88 o
   8   6   7       1723.31       1752.46       123.26 o
  10   6   7      26529.86      26960.08       303.40 o
  12   6   7      16992.76      16452.79       270.36 o
  14   6   7       1145.92       1114.82       145.33 o
  16   6   7        525.20        531.02        81.66 o
  18   6   7          1.50       -106.80       125.75 o
  20   6   7       3578.39       4354.20       188.54 o
  22   6   7       2517.07       2644.97       173.78 o
  24   6   7        218.59        256.05       202.50 o
  26   6   7        159.98        288.93       111.45 o
  28   6   7          2.87         63.73       235.60 o
  30   6   7       1310.38       1182.79       287.95 o
 -35   7   7        172.83        145.90       239.65 o
 -33   7   7        307.45       -140.81       263.32 o
 -31   7   7         34.54        222.03       188.58 o
 -29   7   7       1562.85       1125.00       355.58 o
 -27   7   7       1430.82       1648.67       172.64 o
 -25   7   7         29.03         89.83       151.58 o
 -23   7   7       1775.96       2037.28       197.03 o
 -21   7   7       3155.76       3139.96       202.30 o
 -19   7   7        854.77        940.52       129.20 o
 -17   7   7       1945.26       2230.92       143.22 o
 -15   7   7         41.76        -60.94       120.93 o
 -13   7   7       4664.70       5037.02       120.11 o
 -11   7   7         29.10        110.96       116.58 o
  -9   7   7      10820.70      11264.77       152.83 o
  -7   7   7       2229.74       2618.48       121.42 o
  -5   7   7       6001.28       5976.74       113.13 o
  -3   7   7       1597.55       1935.11       101.20 o
  -1   7   7       3827.55       3981.49       111.30 o
   1   7   7        927.35       1022.59       155.70 o
   3   7   7         52.89        -25.69        89.66 o
   5   7   7        266.03        304.56       151.58 o
   7   7   7       1783.66       2006.80        98.62 o
   9   7   7       1560.00       1939.06       161.01 o
  11   7   7        358.18        454.48        83.73 o
  13   7   7        378.00        157.30        95.09 o
  15   7   7          1.70         18.90        88.39 o
  17   7   7        662.75        604.16        70.95 o
  19   7   7          0.62        111.56       121.62 o
  21   7   7        886.14        715.38       168.58 o
  23   7   7        191.31        271.83       102.30 o
  25   7   7       1311.44       1294.00       181.68 o
  27   7   7        184.72        320.71       290.44 o
  29   7   7       1347.18       1143.80       287.53 o
 -32   8   7        249.67        640.30       227.51 o
 -30   8   7         65.04       1220.18       361.24 o
 -28   8   7         50.39        324.08       204.35 o
 -26   8   7        225.80        634.33       189.13 o
 -24   8   7        646.82        530.78       115.12 o
 -22   8   7        855.41        874.98       124.30 o
 -20   8   7       3168.70       3304.15       259.44 o
 -18   8   7        405.27        373.38       124.07 o
 -16   8   7      15353.68      14923.31       338.61 o
 -14   8   7        344.69        535.69        91.49 o
 -12   8   7       1421.12       1487.61       211.87 o
 -10   8   7      19120.90      19260.66       230.32 o
  -8   8   7       6400.71       6145.72       312.52 o
  -6   8   7       6683.57       6675.27       235.11 o
  -4   8   7       8036.77       7521.39       314.90 o
  -2   8   7        130.64        265.72        63.85 o
   0   8   7         25.57        152.00        95.27 o
   2   8   7       2473.45       2206.46       102.23 o
   4   8   7        408.07        775.31       141.92 o
   6   8   7        412.52        302.99       102.34 o
   8   8   7      11818.65      11674.26       163.72 o
  10   8   7       5439.24       5832.50       147.24 o
  12   8   7        509.58        872.77       187.26 o
  14   8   7        808.14        920.98       193.38 o
  16   8   7        623.47       1095.92       116.60 o
  18   8   7        179.84        348.53       127.47 o
  20   8   7       5735.53       5585.03       217.07 o
  22   8   7       4982.85       4746.18       240.32 o
  24   8   7       1652.98       1536.72       207.88 o
  26   8   7        820.87        381.94       142.72 o
  28   8   7        217.38        378.12       344.24 o
 -31   9   7       7030.15       7641.50       604.36 o
 -29   9   7        505.57        681.21       648.40 o
 -27   9   7       3924.87       3355.93       258.13 o
 -25   9   7       2408.88       2897.02       246.07 o
 -23   9   7          7.45         16.64       136.52 o
 -21   9   7         66.68         -1.33       145.21 o
 -19   9   7         91.77        282.15       129.02 o
 -17   9   7         45.96        -60.25       138.63 o
 -15   9   7       2896.26       2654.53       167.26 o
 -13   9   7       4226.61       3666.29       145.78 o
 -11   9   7       2783.69       2536.41       159.94 o
  -9   9   7        365.16        346.23       102.36 o
  -7   9   7       1838.43       1638.15       102.52 o
  -5   9   7        607.88        613.68       162.05 o
  -3   9   7       1244.66       1131.45        99.28 o
  -1   9   7       1653.91       1541.59       149.09 o
   1   9   7       3397.94       3457.35       186.03 o
   3   9   7       6090.73       6106.82       162.00 o
   5   9   7      10274.02      10038.46       156.69 o
   7   9   7       4331.54       4112.98       102.05 o
   9   9   7         28.56         55.85       106.09 o
  11   9   7      10706.13      10774.55       203.69 o
  13   9   7       3013.28       2832.20       167.01 o
  15   9   7       1963.74       2195.07        97.99 o
  17   9   7        420.09        482.96       156.67 o
  19   9   7         47.07        -39.11       103.50 o
  21   9   7       1017.12        878.72       187.41 o
  23   9   7         88.51        287.87       123.63 o
  25   9   7         72.45        542.09       233.39 o
 -28  10   7        493.86         41.39       211.34 o
 -26  10   7       2485.43       3162.49       347.97 o
 -24  10   7       1221.21       1397.14       222.65 o
 -22  10   7         97.66        -81.55       135.48 o
 -20  10   7         11.35       -169.52       169.52 o
 -18  10   7        196.98        212.96       116.63 o
 -16  10   7        236.90        -20.22       146.53 o
 -14  10   7       4437.86       4663.02       253.97 o
 -12  10   7       2577.81       2673.03       137.83 o
 -10  10   7       5631.80       5648.21       163.91 o
  -8  10   7       2035.60       1978.01       156.97 o
  -6  10   7        157.76        214.44       115.25 o
  -4  10   7          1.47        -12.08        88.84 o
  -2  10   7        491.57        789.93       228.21 o
   0  10   7       2336.70       2464.18       186.26 o
   2  10   7        324.62        174.27       125.69 o
   4  10   7       1119.14       1152.67       108.37 o
   6  10   7        262.41        238.85        62.79 o
   8  10   7       1383.38       1589.89       127.07 o
  10  10   7        193.66        159.23        60.04 o
  12  10   7        994.10       1183.68       133.21 o
  14  10   7         66.76         85.07       107.15 o
  16  10   7         75.50         53.03       104.01 o
  18  10   7       1077.17       1119.12       114.40 o
  20  10   7        343.17        105.59       119.98 o
  22  10   7         74.00        289.35       251.46 o
  24  10   7        636.83        169.17       367.04 o
 -25  11   7        725.86        487.10       216.89 o
 -23  11   7        672.98        379.78       294.31 o
 -21  11   7       2977.16       3142.48       295.42 o
 -19  11   7        568.54        344.16       211.04 o
 -17  11   7       3477.23       3682.97       222.16 o
 -15  11   7       2599.17       2117.70       270.49 o
 -13  11   7          2.74        341.34       115.07 o
 -11  11   7        716.02        658.51        93.70 o
  -9  11   7       2700.21       2668.96       180.55 o
  -7  11   7       1866.62       2139.25       166.51 o
  -5  11   7       3226.47       3657.88       180.23 o
  -3  11   7        120.54        231.66       110.11 o
  -1  11   7        349.59        237.72       178.42 o
   1  11   7       1024.58       1320.57       179.47 o
   3  11   7        114.10         64.22       184.06 o
   5  11   7       1431.78       1526.33        99.39 o
   7  11   7       1037.80       1196.28       115.10 o
   9  11   7       2178.85       2175.99        86.92 o
  11  11   7       3150.65       2925.76       162.61 o
  13  11   7         63.98        130.10       100.26 o
  15  11   7       1034.56        882.49       132.89 o
  17  11   7         76.09        181.50       128.96 o
  19  11   7        113.00        297.95       142.39 o
  21  11   7       4704.34       4049.80       324.65 o
 -22  12   7         17.87        417.84       238.34 o
 -20  12   7        250.05        326.12       287.95 o
 -18  12   7         59.03        312.76       267.41 o
 -16  12   7        146.31        103.07       284.84 o
 -14  12   7         76.80        287.09       191.94 o
 -12  12   7        244.91        619.05       111.14 o
 -10  12   7       1039.98        813.70       148.70 o
  -8  12   7        146.34        180.30       102.69 o
  -6  12   7        530.07        345.02       114.04 o
  -4  12   7          0.13        101.76       102.83 o
  -2  12   7        319.53        258.60       175.00 o
   0  12   7        100.73        348.76       273.41 o
   2  12   7        274.26         37.23       274.10 o
   4  12   7       1550.78       1345.33       155.36 o
   6  12   7         22.53         53.50       125.64 o
   8  12   7        123.98        154.50       127.08 o
  10  12   7       1167.62       1193.23       140.27 o
  12  12   7        448.71        350.92       217.99 o
  14  12   7        636.35        487.10       203.71 o
  16  12   7          2.50        474.20       220.94 o
 -17  13   7        572.96        272.94       161.40 o
 -15  13   7        640.14        721.64       317.12 o
 -13  13   7         41.45         18.98       123.84 o
 -11  13   7        481.56        792.22       276.87 o
  -9  13   7       2102.56       1954.90       356.95 o
  -7  13   7         44.40        125.66      1188.73 o
  -5  13   7       2809.07       2779.02       362.51 o
  -3  13   7        257.09        392.83       168.61 o
  -1  13   7        421.86        654.67       169.61 o
   1  13   7       1741.92       2100.32       467.25 o
   3  13   7        395.68        160.01       167.17 o
   5  13   7        447.20        122.64       125.46 o
   7  13   7       1395.31        752.64       211.09 o
   9  13   7       1373.90       1979.99       330.51 o
  11  13   7        576.52       1120.96       881.29 o
  -6  14   7        230.68       1218.38       803.90 o
  -4  14   7        963.38       1060.90       908.73 o
  -2  14   7          2.40        253.12       307.01 o
   0  14   7       2376.85       1961.85       346.54 o
   2  14   7         33.66        -36.40       974.93 o
 -38   0   8       9319.43       8748.99       562.97 o
 -36   0   8        211.75         92.04       638.99 o
 -34   0   8       3522.81       3208.88       285.04 o
 -32   0   8         20.24        501.93       263.23 o
 -30   0   8       5279.41       5138.89       193.11 o
 -28   0   8       2772.35       2917.76       326.14 o
 -26   0   8      26413.44      26935.98       454.04 o
 -24   0   8       2035.04       2232.57       157.43 o
 -22   0   8       2540.51       2673.79       148.95 o
 -20   0   8       3348.20       2791.27       150.83 o
 -18   0   8       3150.61       3162.97       129.37 o
 -16   0   8      31504.36      29977.71       410.31 o
 -14   0   8      28891.06      27022.20       377.04 o
 -12   0   8       2973.54       2154.19       260.37 o
 -10   0   8        122.28         -5.05       160.64 o
  -8   0   8        384.08       1114.43       228.97 o
  -6   0   8      12138.01      12228.95       319.07 o
  -4   0   8      12225.43      12329.94       246.00 o
  -2   0   8      39852.41      43426.22       601.87 o
   0   0   8       7305.21       7375.63       212.33 o
   2   0   8        767.62       1377.00       262.08 o
   4   0   8      64769.20      59204.50       828.66 o
   6   0   8      70714.68      79228.81       988.80 o
   8   0   8         49.53       -177.26       262.97 o
  10   0   8       3523.74       3285.35       129.65 o
  12   0   8       4717.06       4693.09       176.42 o
  14   0   8      11162.56      11066.25       270.34 o
  16   0   8      22418.97      22445.12       429.36 o
  18   0   8       3150.63       2603.44       216.07 o
  20   0   8       1378.03       1517.56       288.30 o
  22   0   8       1957.25       2130.38       168.18 o
  24   0   8        694.62       1076.13       164.61 o
  26   0   8         13.85        278.89       315.95 o
  28   0   8        544.05        592.83       292.74 o
  30   0   8       2484.29       2205.03       250.87 o
  32   0   8       2202.65       2357.24       469.96 o
  34   0   8       1187.64       1208.03       236.53 o
 -39   1   8       1232.72       1007.33       280.53 o
 -37   1   8       1330.25       1258.72       174.53 o
 -35   1   8       3537.76       3823.05       607.93 o
 -33   1   8         50.63         65.52       103.01 o
 -31   1   8        607.29        591.50       131.94 o
 -29   1   8        296.23        343.13       155.68 o
 -27   1   8        295.81        565.29       110.31 o
 -25   1   8       2973.93       3005.12       114.14 o
 -23   1   8       7943.12       8025.83       186.96 o
 -21   1   8       8634.55       8610.05       182.83 o
 -19   1   8       5621.98       5532.07       115.15 o
 -17   1   8      12753.52      11860.80       178.29 o
 -15   1   8       1044.00       1069.72        74.81 o
 -13   1   8        203.89         27.97       107.69 o
 -11   1   8       4814.47       4792.40       196.64 o
  -9   1   8       8811.25       7668.20       163.98 o
  -7   1   8       2273.30       2477.41       127.10 o
  -5   1   8       2080.37       2490.43       197.31 o
  -3   1   8       4513.99       6478.38       158.04 o
  -1   1   8        766.46       1169.24       166.06 o
   1   1   8       9483.84       9139.23       174.91 o
   3   1   8       6360.51       5793.44       175.85 o
   5   1   8         87.31       -116.39       125.95 o
   7   1   8       4876.85       4184.09       106.29 o
   9   1   8       1859.41       1693.72       122.64 o
  11   1   8       1165.95       1184.86        90.21 o
  13   1   8       8034.34       8309.70       163.97 o
  15   1   8       1947.48       1733.03       161.11 o
  17   1   8       7579.99       7868.81       214.01 o
  19   1   8       6209.35       5592.06       248.23 o
  21   1   8       9874.58       9835.41       191.64 o
  23   1   8        646.58        611.95       171.15 o
  25   1   8       1379.93       1343.08       127.51 o
  27   1   8          7.49       -141.93       141.93 o
  29   1   8         10.07         90.87       181.75 o
  31   1   8         91.82        386.43       187.27 o
  33   1   8        876.59        473.79       183.58 o
 -38   2   8       2319.86       2597.92       314.75 o
 -36   2   8       2381.84       1930.97       247.55 o
 -34   2   8          0.30       -143.21       143.21 o
 -32   2   8        332.19        484.14       138.17 o
 -30   2   8        342.89        106.62       190.82 o
 -28   2   8       3487.96       3535.70       217.21 o
 -26   2   8       2747.94       2868.95       204.00 o
 -24   2   8         80.46        324.09       134.71 o
 -22   2   8       3437.99       3302.94       169.86 o
 -20   2   8         63.08        -99.98        99.98 o
 -18   2   8       7118.85       7406.61       161.33 o
 -16   2   8      29697.20      29553.83       277.09 o
 -14   2   8        102.27        -71.54        71.54 o
 -12   2   8        344.88        -36.70       113.50 o
 -10   2   8       4423.13       3853.16       107.51 o
  -8   2   8       1303.52       1681.19       113.27 o
  -6   2   8      93410.20      92180.56       786.74 o
  -4   2   8      25441.41      25414.69       269.20 o
  -2   2   8        841.94       1819.30       138.20 o
   0   2   8       1492.83       1654.97       159.99 o
   2   2   8         63.42        147.24       142.91 o
   4   2   8      15673.64      16257.14       217.35 o
   6   2   8       9476.88       8678.72       242.58 o
   8   2   8       8010.85       7765.59       204.42 o
  10   2   8      18677.00      18257.04       230.07 o
  12   2   8       2116.08       2307.79       122.45 o
  14   2   8       3729.04       3539.11       201.91 o
  16   2   8        678.15        738.42       171.97 o
  18   2   8        420.79         84.74       147.64 o
  20   2   8       9219.44       9308.69       237.54 o
  22   2   8       3200.40       3183.34       243.65 o
  24   2   8       7367.15       7700.03       219.79 o
  26   2   8        940.04        380.88       110.80 o
  28   2   8        653.26        256.40       124.13 o
  30   2   8       1376.70       1672.43       208.86 o
  32   2   8       2732.12       2524.39       293.95 o
  34   2   8          5.89        188.00       189.10 o
 -39   3   8         24.79        179.13       235.18 o
 -37   3   8       4850.43       4765.48       711.92 o
 -35   3   8        531.86         93.72       235.94 o
 -33   3   8        195.93         46.19       198.66 o
 -31   3   8          2.36       -158.74       162.82 o
 -29   3   8         46.81         55.35       239.93 o
 -27   3   8       3361.98       3765.15       165.16 o
 -25   3   8       1169.48       1204.57       124.79 o
 -23   3   8         22.24        -99.28        99.28 o
 -21   3   8       4891.89       5176.53       147.69 o
 -19   3   8          1.50          6.94       102.48 o
 -17   3   8      15503.67      15817.16       178.93 o
 -15   3   8       7160.55       7391.65       113.57 o
 -13   3   8        753.88        590.51        61.17 o
 -11   3   8       5921.33       6223.30       173.19 o
  -9   3   8       4914.06       4528.53       115.36 o
  -7   3   8      52177.60      52992.52       533.09 o
  -5   3   8        474.32        239.18       165.62 o
  -3   3   8       1913.29       1940.25       164.79 o
  -1   3   8      13351.20      13420.30       163.25 o
   1   3   8      14716.51      13483.87       212.08 o
   3   3   8       7518.75       7263.60       187.86 o
   5   3   8       9489.31       9167.39       155.74 o
   7   3   8        219.12         93.09        97.50 o
   9   3   8       4579.69       4588.96       109.92 o
  11   3   8       8918.61       8708.35       164.95 o
  13   3   8          5.08         66.48       144.67 o
  15   3   8         14.52        131.50       108.64 o
  17   3   8        265.07        162.65       104.13 o
  19   3   8         14.80         69.38       158.95 o
  21   3   8      11031.09      10329.90       238.38 o
  23   3   8        247.11        340.15       179.17 o
  25   3   8       1134.25       1327.93       183.60 o
  27   3   8        153.05        -77.89       212.15 o
  29   3   8       1677.64       1294.87       351.21 o
  31   3   8       1888.12       1976.56       285.85 o
  33   3   8         30.50        107.20       181.16 o
 -38   4   8         66.48         68.55      1094.12 o
 -36   4   8       1592.30       1844.42       328.85 o
 -34   4   8       1554.96       1507.64       174.61 o
 -32   4   8         10.27         98.32        90.94 o
 -30   4   8       1207.19       1149.49       152.81 o
 -28   4   8        738.87        896.49       125.64 o
 -26   4   8       2715.69       2761.21       244.71 o
 -24   4   8        594.25        486.83       164.40 o
 -22   4   8       1936.11       1805.73       144.50 o
 -20   4   8        132.36        244.30       114.78 o
 -18   4   8      11623.02      11547.21       190.82 o
 -16   4   8       4192.84       3970.81       122.53 o
 -14   4   8       1042.24        629.20        94.37 o
 -12   4   8        634.93        607.53        80.23 o
 -10   4   8       1836.70       1355.22        76.30 o
  -8   4   8        495.65        207.23       144.04 o
  -6   4   8      10593.38       9718.77       153.21 o
  -4   4   8       1964.10       1700.48       138.99 o
  -2   4   8       1694.15       1428.11        94.11 o
   0   4   8        514.74        612.32       161.93 o
   2   4   8       4553.78       4543.68       195.27 o
   4   4   8        745.84        614.37       184.79 o
   6   4   8       1675.53       1607.54       132.24 o
   8   4   8       2225.03       2396.44       108.45 o
  10   4   8      11082.58      11435.03       186.97 o
  12   4   8        481.99        243.39        90.46 o
  14   4   8        639.19        664.67       238.90 o
  16   4   8        134.96        425.02       140.51 o
  18   4   8       1323.19        965.00       115.23 o
  20   4   8       8841.14       8817.91       199.09 o
  22   4   8         57.72         94.10       124.59 o
  24   4   8        152.63        269.54       109.55 o
  26   4   8        773.53       1043.80       192.21 o
  28   4   8          4.21         60.90       127.96 o
  30   4   8        493.08        623.87       140.00 o
  32   4   8       1246.34       1724.50       291.46 o
 -37   5   8       2197.54       1939.30       266.78 o
 -35   5   8         62.51        207.31       628.50 o
 -33   5   8       1102.75       1160.10       274.80 o
 -31   5   8       1757.14       1967.80       219.50 o
 -29   5   8       1775.69       1591.11       208.93 o
 -27   5   8      20328.25      21412.09       300.22 o
 -25   5   8      10570.39      10303.94       376.87 o
 -23   5   8       8341.53       8372.39       308.56 o
 -21   5   8        887.85        920.01       151.54 o
 -19   5   8       4845.42       4738.59       202.57 o
 -17   5   8       5457.34       5740.70       145.00 o
 -15   5   8       4150.85       4283.12       100.98 o
 -13   5   8         71.02        159.31        81.59 o
 -11   5   8      12826.32      13659.35       185.78 o
  -9   5   8       1697.80       1656.63        81.41 o
  -7   5   8      31338.81      31813.82       315.72 o
  -5   5   8       1414.82       1471.27        70.75 o
  -3   5   8          0.39        -51.87        51.87 o
  -1   5   8      10217.95       9342.12       151.60 o
   1   5   8      13823.16      13052.26       223.54 o
   3   5   8      47791.06      47768.22       500.07 o
   5   5   8      13429.92      14511.39       247.91 o
   7   5   8       4207.91       3990.13       141.26 o
   9   5   8       2387.37       2535.26       112.38 o
  11   5   8      15648.64      15668.88       228.87 o
  13   5   8        648.19        518.97       121.35 o
  15   5   8       8848.35       9288.47       188.67 o
  17   5   8       2483.64       2467.57       120.12 o
  19   5   8         13.38        266.97        93.48 o
  21   5   8         58.80        202.87       152.84 o
  23   5   8         13.22        545.85       171.43 o
  25   5   8         31.55         54.67       184.40 o
  27   5   8        559.60        658.76       163.96 o
  29   5   8       1753.06       1800.92       277.24 o
  31   5   8       2648.12       2630.30       207.44 o
 -36   6   8        318.76        -49.00       512.56 o
 -34   6   8        176.27        293.18       313.10 o
 -32   6   8        712.76        800.56       191.44 o
 -30   6   8        239.12        284.95       135.95 o
 -28   6   8         19.52         34.38       199.13 o
 -26   6   8       2230.91       2688.97       224.89 o
 -24   6   8        490.12        448.42       112.12 o
 -22   6   8       8825.89       8778.86       250.42 o
 -20   6   8       2221.93       2317.84       219.49 o
 -18   6   8       2697.66       3205.32       142.56 o
 -16   6   8          1.01         87.00       140.33 o
 -14   6   8       6580.35       6580.91       154.51 o
 -12   6   8         24.01         46.72        84.57 o
 -10   6   8       5558.94       6327.47       126.64 o
  -8   6   8       3202.24       3172.14       138.27 o
  -6   6   8       1899.99       2019.32        75.27 o
  -4   6   8       5538.46       5218.44       149.20 o
  -2   6   8       8999.82       8706.38       170.05 o
   0   6   8       2895.41       2679.04        94.43 o
   2   6   8        213.43        147.34       119.19 o
   4   6   8          5.46         76.99        93.55 o
   6   6   8         50.30        -83.47        83.47 o
   8   6   8        917.35       1230.56       157.26 o
  10   6   8        414.44        327.86       182.22 o
  12   6   8      15749.32      15953.79       225.26 o
  14   6   8       2006.78       2011.38       111.56 o
  16   6   8      11098.72      11661.35       226.75 o
  18   6   8       1790.55       1673.26       159.88 o
  20   6   8       4615.54       4868.00       195.80 o
  22   6   8          2.36         -6.39       116.77 o
  24   6   8       4255.21       3350.78       268.39 o
  26   6   8        173.83        -71.08       136.57 o
  28   6   8        799.90        745.49       247.47 o
  30   6   8        507.41       -177.89       177.89 o
 -33   7   8          0.43        140.22       406.01 o
 -31   7   8         79.01        -29.48       216.90 o
 -29   7   8        486.29        175.50       340.70 o
 -27   7   8        350.15        418.32       270.92 o
 -25   7   8        666.18        527.54       145.51 o
 -23   7   8        304.30        795.36       115.21 o
 -21   7   8       3029.53       3338.19       196.35 o
 -19   7   8       2236.71       1988.56       128.41 o
 -17   7   8       9269.29       9224.64       191.37 o
 -15   7   8        578.15        543.14       115.38 o
 -13   7   8        499.76        479.33       107.49 o
 -11   7   8       6187.80       5989.88       113.66 o
  -9   7   8      17635.85      17465.60       229.46 o
  -7   7   8      12162.00      11731.73       193.46 o
  -5   7   8      18340.67      19653.08       225.49 o
  -3   7   8       1735.63       1538.80       107.58 o
  -1   7   8          0.22         18.79        76.37 o
   1   7   8       2528.55       2347.00       177.58 o
   3   7   8       1067.55       1253.10       105.32 o
   5   7   8       1271.42       1535.44       134.52 o
   7   7   8       5797.67       5571.20       209.43 o
   9   7   8      12510.50      12753.95       192.54 o
  11   7   8       2713.41       2360.15       198.38 o
  13   7   8       8061.91       8609.72       242.84 o
  15   7   8        291.42        373.07       102.80 o
  17   7   8        960.57       1248.21       133.23 o
  19   7   8       5072.83       5408.22       149.36 o
  21   7   8       5185.98       5455.50       139.83 o
  23   7   8        969.16        839.75       134.24 o
  25   7   8       2860.40       3236.31       445.31 o
  27   7   8        613.45        554.12       154.03 o
  29   7   8         17.50         82.91       198.31 o
 -32   8   8       1553.65        189.94       245.28 o
 -30   8   8        310.67         48.13       867.49 o
 -28   8   8        110.85        159.72       151.57 o
 -26   8   8       6013.77       6298.53       280.15 o
 -24   8   8         47.50        -44.23       191.59 o
 -22   8   8        592.93        563.93       102.45 o
 -20   8   8        916.55        940.65       129.29 o
 -18   8   8         27.79        224.44       102.69 o
 -16   8   8       3312.02       3670.26       140.40 o
 -14   8   8       2835.52       2705.19       181.52 o
 -12   8   8          7.89         93.08        83.14 o
 -10   8   8       3445.45       3343.15        95.22 o
  -8   8   8          6.19        -63.71        74.26 o
  -6   8   8        456.13        468.64        75.49 o
  -4   8   8        747.55        806.88       134.79 o
  -2   8   8        853.58        913.44        90.92 o
   0   8   8       2136.62       2162.35       104.99 o
   2   8   8        239.17        365.54        81.55 o
   4   8   8       1005.75       1515.69       166.75 o
   6   8   8          0.14        -26.46       151.06 o
   8   8   8        125.67        -24.46       124.38 o
  10   8   8       5297.76       5636.93       183.79 o
  12   8   8       4574.46       4862.42       168.22 o
  14   8   8         13.00         73.37        79.77 o
  16   8   8       2811.18       3095.32       228.41 o
  18   8   8         63.37       -107.42       107.42 o
  20   8   8        345.70        375.84       179.01 o
  22   8   8       1413.28       1620.14       281.81 o
  24   8   8        347.03        160.58       158.75 o
  26   8   8        187.64        552.37       238.96 o
 -31   9   8         98.62        407.17       266.73 o
 -29   9   8        795.58        327.40       233.72 o
 -27   9   8       1287.23       1341.13       242.01 o
 -25   9   8       1323.52       1415.90       172.53 o
 -23   9   8        185.08         95.82       275.64 o
 -21   9   8        607.76        530.47       175.46 o
 -19   9   8         91.39         -9.76        99.54 o
 -17   9   8       1513.64       1585.31       104.33 o
 -15   9   8       4536.28       4234.35       257.77 o
 -13   9   8        410.50        418.41       161.57 o
 -11   9   8        596.55        583.89       100.65 o
  -9   9   8        412.22        287.82       119.04 o
  -7   9   8        884.54        945.93        85.51 o
  -5   9   8        292.39        375.67       155.59 o
  -3   9   8       1739.69       1730.46       251.37 o
  -1   9   8        119.44         44.19       120.73 o
   1   9   8        310.47        184.60       122.86 o
   3   9   8        273.49        515.41       118.44 o
   5   9   8        335.31        568.07       151.10 o
   7   9   8        727.97        740.34       136.51 o
   9   9   8        139.55         53.27       119.61 o
  11   9   8        359.92        379.67        93.31 o
  13   9   8         78.01        105.82        81.35 o
  15   9   8        548.84        842.38       114.40 o
  17   9   8          2.51        144.50       125.94 o
  19   9   8       1058.80       1299.17       203.79 o
  21   9   8       1994.29       2127.66       169.58 o
  23   9   8        265.32        222.30       214.82 o
  25   9   8        271.00        440.80       392.97 o
 -28  10   8       2264.75       1967.32       353.90 o
 -26  10   8       6212.93       6956.23       376.03 o
 -24  10   8        249.71        451.16       196.51 o
 -22  10   8         32.39       -133.95       133.95 o
 -20  10   8         91.21       -104.59       160.52 o
 -18  10   8         27.35         61.79       110.49 o
 -16  10   8       3148.58       2377.38       323.19 o
 -14  10   8       1089.14       1151.07       213.66 o
 -12  10   8        276.52         56.96        98.27 o
 -10  10   8        561.61        616.41       131.16 o
  -8  10   8        319.99        220.23        68.26 o
  -6  10   8       2456.80       2773.17       107.72 o
  -4  10   8        212.91        234.56       104.48 o
  -2  10   8         43.37         25.00       120.60 o
   0  10   8       1393.94       1185.25       131.66 o
   2  10   8         36.29        378.83        80.23 o
   4  10   8       3815.07       3887.99       151.18 o
   6  10   8        355.28        386.35       103.71 o
   8  10   8        358.59        435.40       108.74 o
  10  10   8       2356.85       2813.69       112.30 o
  12  10   8       4294.52       4411.10       173.09 o
  14  10   8       1246.22       1380.39        91.88 o
  16  10   8       2700.41       2802.65       196.99 o
  18  10   8          1.78        -56.66       196.61 o
  20  10   8        727.68       1169.54       285.51 o
  22  10   8        324.62       -258.25       258.25 o
 -25  11   8       1509.94        843.95       219.14 o
 -23  11   8        347.66        104.38       208.78 o
 -21  11   8        805.50        292.60       200.47 o
 -19  11   8        961.17       1013.48       170.12 o
 -17  11   8         42.77        105.33       134.34 o
 -15  11   8       1647.32       1716.68       163.67 o
 -13  11   8       1084.74        532.29       212.82 o
 -11  11   8       1753.07       1571.30       144.65 o
  -9  11   8       1966.95       2026.44       104.37 o
  -7  11   8       1051.98       1176.76       120.75 o
  -5  11   8        824.38        697.12       104.67 o
  -3  11   8         95.63         71.49        87.17 o
  -1  11   8       2595.00       2984.18       246.07 o
   1  11   8        610.08        396.46       200.05 o
   3  11   8         20.54        119.96       107.67 o
   5  11   8          2.34        -64.04        64.04 o
   7  11   8         21.39        209.59       132.73 o
   9  11   8        355.48        297.26       103.20 o
  11  11   8        882.06       1046.18       145.06 o
  13  11   8       1089.69       1088.00       105.01 o
  15  11   8         10.11        325.73       131.10 o
  17  11   8       2332.09       2123.83       199.65 o
  19  11   8          0.18        457.87       394.76 o
 -20  12   8        185.37        -94.16       263.52 o
 -18  12   8       3990.74       3900.94       506.70 o
 -16  12   8       1577.35       1668.34       155.92 o
 -14  12   8        348.32        682.53       192.32 o
 -12  12   8         16.96         83.67       194.12 o
 -10  12   8       2910.11       2718.02       247.76 o
  -8  12   8         38.27        187.89       132.58 o
  -6  12   8       5816.79       5760.81       272.55 o
  -4  12   8        578.52        674.91       176.41 o
  -2  12   8          1.39         62.49       109.15 o
   0  12   8       1023.04        925.63        93.63 o
   2  12   8        432.71        514.60       167.08 o
   4  12   8       1175.67       1058.54       152.38 o
   6  12   8       1522.58       1568.38       253.01 o
   8  12   8       2017.12       1721.07       124.75 o
  10  12   8       1853.41       1958.60       144.65 o
  12  12   8       1036.26        960.89       102.57 o
  14  12   8       1425.09       1265.22       196.70 o
  16  12   8        209.29        210.74       287.78 o
 -15  13   8       1624.83       1206.06       272.36 o
 -13  13   8          1.02        194.74       240.52 o
 -11  13   8          3.63         47.70       153.36 o
  -9  13   8         28.86        286.88       179.09 o
  -7  13   8        831.07        862.43       379.79 o
  -5  13   8        882.23       1217.10       352.20 o
  -3  13   8        401.99         94.89       636.91 o
  -1  13   8       2123.66       2240.50       217.28 o
   1  13   8        518.78       1173.65       881.36 o
   3  13   8       2007.86       1661.08       330.34 o
   5  13   8        802.90        615.00       364.28 o
   7  13   8        460.24        454.22       526.70 o
   9  13   8          8.63       -291.08       848.61 o
 -39   1   9       1890.05        641.73       377.70 o
 -37   1   9       3992.79       5046.24       444.40 o
 -35   1   9        876.49        420.55       125.55 o
 -33   1   9         73.97          5.22       196.71 o
 -31   1   9       2568.55       2330.58       276.07 o
 -29   1   9          6.78        -56.33        88.69 o
 -27   1   9      16655.40      17704.51       493.86 o
 -25   1   9          1.17         69.48        99.88 o
 -23   1   9        105.58         92.36       156.90 o
 -21   1   9       3294.02       3397.90       138.87 o
 -19   1   9       1965.12       2199.55       112.01 o
 -17   1   9      22810.59      22595.34       269.70 o
 -15   1   9      23741.52      24425.36       261.89 o
 -13   1   9       3511.35       3487.63       113.02 o
 -11   1   9       2455.67       2571.44       214.22 o
  -9   1   9       6265.70       5856.04       207.45 o
  -7   1   9      32537.27      32315.47       328.39 o
  -5   1   9       4691.04       4517.64       113.55 o
  -3   1   9       4087.91       4352.85       169.87 o
  -1   1   9      24153.25      25260.09       273.97 o
   1   1   9       1929.38       2244.58       217.59 o
   3   1   9      46051.44      44578.04       424.87 o
   5   1   9      26389.09      25988.70       279.30 o
   7   1   9       1127.92       1216.92        93.83 o
   9   1   9       1873.78       1377.84        96.30 o
  11   1   9       3154.64       3091.93       112.02 o
  13   1   9      14607.20      14604.16       212.45 o
  15   1   9       7654.14       7360.92       206.82 o
  17   1   9        437.80        418.47       137.28 o
  19   1   9       2349.71       2445.73       129.64 o
  21   1   9      10612.90      10275.50       269.69 o
  23   1   9       4076.95       4246.26       137.53 o
  25   1   9       2000.02       2202.83       122.51 o
  27   1   9         31.97          7.81       214.13 o
  29   1   9       2742.52       3330.57       384.20 o
  31   1   9       3103.49       3134.02       215.29 o
  33   1   9        660.34        741.01       232.67 o
 -38   2   9       1447.10       1031.15       175.05 o
 -36   2   9       3697.21       4164.24       271.69 o
 -34   2   9         85.61         92.46       185.93 o
 -32   2   9       2362.79       2347.25       133.95 o
 -30   2   9         10.86       -126.89       139.60 o
 -28   2   9        446.57        456.96        99.52 o
 -26   2   9        811.15       1003.39       238.74 o
 -24   2   9          3.74         -3.74       119.50 o
 -22   2   9       3027.24       3333.99       158.97 o
 -20   2   9        636.99        548.67        90.56 o
 -18   2   9      29847.37      30276.29       291.55 o
 -16   2   9       2461.11       2295.51        89.40 o
 -14   2   9      12443.38      11806.85       166.33 o
 -12   2   9        440.28        552.46       123.95 o
 -10   2   9      25373.47      26497.26       296.84 o
  -8   2   9      24303.59      23660.72       288.98 o
  -6   2   9      53970.65      57214.86       522.77 o
  -4   2   9       5057.85       5139.56       161.68 o
  -2   2   9       2382.54       2338.01        96.87 o
   0   2   9       3687.87       3103.16       157.63 o
   2   2   9       6631.14       6781.49       124.85 o
   4   2   9        818.03        588.47       185.24 o
   6   2   9      13556.27      14472.49       203.22 o
   8   2   9        223.94         18.85       135.27 o
  10   2   9        269.32         13.42        79.59 o
  12   2   9       1096.78        996.19       133.62 o
  14   2   9          4.15        250.37        94.08 o
  16   2   9          7.81         -3.38        89.20 o
  18   2   9          9.96        -50.67       134.06 o
  20   2   9      10686.84      10473.83       276.25 o
  22   2   9       1231.52       1021.19       132.84 o
  24   2   9       4847.95       5351.63       155.80 o
  26   2   9        481.05        593.49       207.42 o
  28   2   9        289.04        231.64       271.21 o
  30   2   9        233.79        294.48       139.04 o
  32   2   9       1233.15        819.17       321.04 o
 -37   3   9       2506.66       1985.45       218.18 o
 -35   3   9       1044.05        798.09       322.64 o
 -33   3   9          4.12        429.34       181.82 o
 -31   3   9       4194.14       4193.48       160.79 o
 -29   3   9          5.88        225.63       136.01 o
 -27   3   9        836.72       1049.41       103.79 o
 -25   3   9       2824.00       2965.45       126.56 o
 -23   3   9          9.64        158.11       150.55 o
 -21   3   9       2230.20       2051.12       131.90 o
 -19   3   9       6036.69       5411.48       110.43 o
 -17   3   9      12217.56      11892.76       214.75 o
 -15   3   9       1123.84        799.05        89.10 o
 -13   3   9      10009.79       9823.06       164.96 o
 -11   3   9       8352.09       7972.89       142.75 o
  -9   3   9       7022.02       6833.67       153.92 o
  -7   3   9      29435.17      28820.69       335.85 o
  -5   3   9      44263.27      46024.49       480.88 o
  -3   3   9       5118.14       4580.97       150.60 o
  -1   3   9      24222.05      25785.28       261.32 o
   1   3   9       8407.82       8302.01       138.67 o
   3   3   9        250.68        317.16       131.82 o
   5   3   9      14318.09      13902.61       194.31 o
   7   3   9      12194.81      12872.92       235.27 o
   9   3   9       4599.80       4638.09       136.22 o
  11   3   9        282.77        376.89        88.37 o
  13   3   9       1952.25       1788.42       177.31 o
  15   3   9       1387.92       1216.66       157.53 o
  17   3   9          6.53       -114.11       114.11 o
  19   3   9       2876.79       2758.30       131.64 o
  21   3   9       5022.57       5028.29       229.04 o
  23   3   9       2982.52       2751.06       118.05 o
  25   3   9       3678.96       3660.80       233.90 o
  27   3   9          3.26         76.83       167.07 o
  29   3   9        267.52        835.75       145.73 o
  31   3   9       3410.66       4005.39       245.00 o
 -36   4   9         66.15        282.87       231.91 o
 -34   4   9       2161.96       2235.74       199.89 o
 -32   4   9        992.54       1000.98       228.62 o
 -30   4   9        181.97        489.63       199.33 o
 -28   4   9      11495.58      11416.44       306.25 o
 -26   4   9       5131.23       5089.42       180.53 o
 -24   4   9       2358.58       2647.64       152.87 o
 -22   4   9       1211.75       1078.69       170.88 o
 -20   4   9       1997.26       2297.83       171.28 o
 -18   4   9       6268.10       6338.57       123.43 o
 -16   4   9       7493.53       8185.34       123.73 o
 -14   4   9        693.08        888.69        75.12 o
 -12   4   9       1724.39       1678.25       128.27 o
 -10   4   9       1368.02       1357.16       145.86 o
  -8   4   9      20404.03      20173.35       243.37 o
  -6   4   9        604.86        509.64       129.34 o
  -4   4   9       4952.65       5067.85       177.20 o
  -2   4   9       4004.47       4033.88       150.98 o
   0   4   9      19965.88      20692.14       254.20 o
   2   4   9      30802.62      31130.92       359.68 o
   4   4   9      43534.56      44202.35       500.62 o
   6   4   9       4601.07       4218.82       168.91 o
   8   4   9        766.85        657.16        94.35 o
  10   4   9      14434.10      14618.08       270.05 o
  12   4   9        185.95        532.61       110.04 o
  14   4   9       2337.47       2631.78       142.54 o
  16   4   9       1327.84       1512.50       150.34 o
  18   4   9        210.17        409.22       125.74 o
  20   4   9        404.66        621.20       184.24 o
  22   4   9        385.36        266.27        88.37 o
  24   4   9         67.52        -29.56       135.87 o
  26   4   9         92.31         91.47       172.39 o
  28   4   9       3824.90       3434.78       293.57 o
  30   4   9       2239.22       2423.77       299.70 o
 -35   5   9         80.35        168.16       185.80 o
 -33   5   9        214.35       -151.84       243.60 o
 -31   5   9        218.19         61.81       141.80 o
 -29   5   9        717.57        493.63       247.98 o
 -27   5   9       2632.10       2554.08       173.57 o
 -25   5   9          1.09        -18.47       158.17 o
 -23   5   9       1574.57       1789.73       179.95 o
 -21   5   9       1870.98       2094.76       197.56 o
 -19   5   9        632.77        860.01       157.96 o
 -17   5   9         30.55         81.07        95.98 o
 -15   5   9         25.84         34.84       127.00 o
 -13   5   9        337.79        451.07       129.26 o
 -11   5   9       1263.13       1269.50       153.93 o
  -9   5   9       3196.42       2921.36       134.57 o
  -7   5   9       1688.89       1870.92        84.42 o
  -5   5   9         15.77        -28.90       100.00 o
  -3   5   9        707.77        624.45        62.70 o
  -1   5   9       2957.96       2558.10        82.09 o
   1   5   9        135.88         67.65       164.25 o
   3   5   9       1515.51       1797.34       136.14 o
   5   5   9          0.38        -32.49       120.96 o
   7   5   9        145.99        -15.99       110.77 o
   9   5   9       1338.92       1509.73       162.66 o
  11   5   9       8032.84       8060.63       180.29 o
  13   5   9       1422.82       1416.67       129.54 o
  15   5   9       2679.02       2557.62       133.70 o
  17   5   9       5051.64       5190.41       260.14 o
  19   5   9        583.96        473.45       131.48 o
  21   5   9       1703.13       1925.89       175.98 o
  23   5   9        824.30        517.86       139.35 o
  25   5   9        145.98        152.90       161.07 o
  27   5   9        418.73       -146.30       146.30 o
  29   5   9       1193.78       1136.01       190.08 o
 -34   6   9         83.33        -12.82       202.01 o
 -32   6   9         65.74       -605.94       605.94 o
 -30   6   9        179.47       -170.49       352.08 o
 -28   6   9       1012.56        989.51       239.72 o
 -26   6   9       5961.33       6107.65       177.91 o
 -24   6   9        947.79        902.82       123.14 o
 -22   6   9        413.48        433.29       107.11 o
 -20   6   9       1434.06       1479.91       164.35 o
 -18   6   9       6969.67       7159.12       208.57 o
 -16   6   9       6924.96       7406.63       203.18 o
 -14   6   9       2107.21       1897.06       124.14 o
 -12   6   9        558.75        385.47        84.59 o
 -10   6   9       7373.08       7271.43       156.04 o
  -8   6   9      19426.13      18557.16       217.40 o
  -6   6   9      17007.82      16778.62       200.50 o
  -4   6   9        498.55        383.92        97.61 o
  -2   6   9       1722.43       1604.07       112.43 o
   0   6   9       1163.98       1262.17       128.81 o
   2   6   9       3349.24       2795.67       117.64 o
   4   6   9      17649.43      18091.77       253.92 o
   6   6   9         11.04        254.56       106.18 o
   8   6   9        365.24        229.44       204.72 o
  10   6   9       6845.03       7700.64       167.78 o
  12   6   9       1459.88       1304.68       158.41 o
  14   6   9       9541.82       9770.98       232.74 o
  16   6   9        480.51        405.55       151.85 o
  18   6   9       1388.48       1275.00       170.72 o
  20   6   9       2866.14       2739.83       155.52 o
  22   6   9        699.07       1099.88       130.38 o
  24   6   9       1749.20       2299.03       262.99 o
  26   6   9        701.86        611.09       136.94 o
  28   6   9          5.93        121.51       178.01 o
 -33   7   9          5.37         19.40       295.05 o
 -31   7   9         24.45         36.73       308.76 o
 -29   7   9        246.49        194.81       242.24 o
 -27   7   9       1426.80       1375.52       126.96 o
 -25   7   9        220.78        110.79       107.64 o
 -23   7   9        199.51        260.28        89.52 o
 -21   7   9          5.12        372.19       119.02 o
 -19   7   9        561.19        838.04       162.31 o
 -17   7   9       2136.83       2352.67       139.93 o
 -15   7   9        164.07        175.61       128.45 o
 -13   7   9        197.05        311.15       119.11 o
 -11   7   9       2922.39       3132.69       102.06 o
  -9   7   9       2535.96       2728.28       117.13 o
  -7   7   9       5081.70       5286.90       115.94 o
  -5   7   9       6814.83       7124.25       152.93 o
  -3   7   9       1474.34       1523.61       129.97 o
  -1   7   9       3122.36       3503.12       149.20 o
   1   7   9        962.34       1337.97       110.23 o
   3   7   9       2174.43       2186.04       203.91 o
   5   7   9       1260.83       1406.24       103.36 o
   7   7   9         67.32        423.88       112.56 o
   9   7   9        926.59       1089.83       144.23 o
  11   7   9        844.97        721.83       119.37 o
  13   7   9       1585.72       1818.45       104.71 o
  15   7   9        701.26        776.83       112.47 o
  17   7   9        297.95        405.64       211.42 o
  19   7   9        402.77        473.80       134.97 o
  21   7   9        531.47        620.14       229.56 o
  23   7   9        643.18        589.46       134.42 o
  25   7   9       1307.78       1296.47       235.78 o
  27   7   9        198.00        689.63       425.29 o
 -32   8   9        147.41        377.56       273.39 o
 -30   8   9        236.93       -124.95       173.48 o
 -28   8   9        957.78        681.88       180.03 o
 -26   8   9       1353.41       1326.91       183.45 o
 -24   8   9        467.98        622.05       162.78 o
 -22   8   9         95.17        108.22       149.92 o
 -20   8   9         31.99         22.85       158.11 o
 -18   8   9       6348.57       6259.16       212.13 o
 -16   8   9       2716.18       2792.11       191.80 o
 -14   8   9       1884.17       2113.82       132.96 o
 -12   8   9         12.26         58.59       138.95 o
 -10   8   9       9886.19       9636.92       140.26 o
  -8   8   9       1310.62       1360.87       132.11 o
  -6   8   9      20202.16      20541.12       333.70 o
  -4   8   9       2630.17       2718.53        91.84 o
  -2   8   9        917.87        936.65       106.11 o
   0   8   9        349.45        472.46        82.03 o
   2   8   9          2.51        256.80        85.98 o
   4   8   9        782.88        744.70        88.51 o
   6   8   9       5190.40       5404.81       148.62 o
   8   8   9       5548.01       5578.18       175.36 o
  10   8   9        216.92        239.13       103.86 o
  12   8   9       1102.80       1230.07       126.62 o
  14   8   9       3296.84       3094.03       119.85 o
  16   8   9        562.97        594.35       106.58 o
  18   8   9        102.41        126.07       119.31 o
  20   8   9       3782.15       4019.32       161.80 o
  22   8   9        201.62         65.19       195.48 o
  24   8   9       4385.06       4609.84       242.11 o
  26   8   9        180.04        -70.79       213.87 o
 -29   9   9       2616.41       2356.73      1036.49 o
 -27   9   9      10644.92      11246.02       421.33 o
 -25   9   9        184.06         50.83       146.32 o
 -23   9   9       3114.18       3178.15       276.66 o
 -21   9   9        194.44          2.20        97.02 o
 -19   9   9          7.78        -87.57        87.57 o
 -17   9   9       1109.23       1381.59       130.07 o
 -15   9   9       3914.98       3899.78       140.10 o
 -13   9   9        306.91        312.55       136.04 o
 -11   9   9         89.91        333.96       149.14 o
  -9   9   9       1067.29       1223.85       160.89 o
  -7   9   9       1881.41       1958.18        83.06 o
  -5   9   9        208.97        173.00       102.45 o
  -3   9   9        138.82        157.16        80.46 o
  -1   9   9       6977.21       7154.30       227.06 o
   1   9   9         56.53        298.09       104.42 o
   3   9   9      11774.33      12056.90       353.36 o
   5   9   9          4.49          0.59       102.70 o
   7   9   9       3985.97       3920.37       120.82 o
   9   9   9       2751.56       2720.35       112.99 o
  11   9   9       5761.06       6015.86       249.60 o
  13   9   9        558.01        405.09        82.47 o
  15   9   9       5452.45       5931.10       157.79 o
  17   9   9         26.57        271.11       136.53 o
  19   9   9         60.72        -96.08       155.98 o
  21   9   9        534.13        462.44       202.10 o
  23   9   9        437.94        390.00       260.23 o
 -26  10   9       1036.97        980.35       296.34 o
 -24  10   9        409.92        184.88       262.32 o
 -22  10   9       1861.86       1496.39       246.12 o
 -20  10   9         70.82        386.10       173.84 o
 -18  10   9         59.67        -80.14        80.14 o
 -16  10   9        361.92        345.48        96.00 o
 -14  10   9       2081.05       1694.43       257.57 o
 -12  10   9        948.93        901.12       126.36 o
 -10  10   9       5851.16       5589.08       308.68 o
  -8  10   9         18.98        -16.62       107.33 o
  -6  10   9       2082.77       1798.48       139.12 o
  -4  10   9        460.88        394.98        99.32 o
  -2  10   9       2956.95       2774.40       148.93 o
   0  10   9        281.87        430.52        82.37 o
   2  10   9       1058.64       1297.18       136.08 o
   4  10   9        870.93        880.28       125.75 o
   6  10   9         33.46        129.33       126.80 o
   8  10   9         24.64        -70.14       124.13 o
  10  10   9       1569.38       1605.75       228.49 o
  12  10   9        119.05        249.53       132.40 o
  14  10   9        796.45        815.06        94.71 o
  16  10   9        284.45        327.09       146.43 o
  18  10   9        446.03        232.04       224.48 o
  20  10   9        150.67        254.60       280.26 o
 -23  11   9         19.35        358.45       201.39 o
 -21  11   9        252.92        309.92       213.40 o
 -19  11   9       1326.15        890.70       217.93 o
 -17  11   9       5259.94       5594.42       372.38 o
 -15  11   9        202.34        402.67       164.58 o
 -13  11   9        723.60        618.29       210.10 o
 -11  11   9        639.51        768.47       122.01 o
  -9  11   9         92.12        408.83       138.54 o
  -7  11   9       3971.74       4270.30       103.48 o
  -5  11   9       1151.48       1293.40       192.84 o
  -3  11   9         86.21        150.43       145.08 o
  -1  11   9        348.70        250.91       168.01 o
   1  11   9       1004.54        928.07       158.42 o
   3  11   9       1109.06       1090.42        76.25 o
   5  11   9       4016.50       4081.07       165.30 o
   7  11   9        401.09        282.86        82.56 o
   9  11   9        152.28        282.30       189.04 o
  11  11   9        111.72        126.10       151.86 o
  13  11   9       1145.12       1068.07       131.99 o
  15  11   9        825.07        482.74       296.86 o
  17  11   9        212.28        528.32       259.53 o
 -20  12   9        160.00        894.05       657.99 o
 -18  12   9        343.80       1022.64       287.71 o
 -16  12   9         54.38         68.95       372.78 o
 -14  12   9        575.16        292.04       126.50 o
 -12  12   9        141.14        182.31       165.23 o
 -10  12   9       1593.44       1627.56       158.06 o
  -8  12   9        320.69        137.80       111.18 o
  -6  12   9        372.84        313.56       104.01 o
  -4  12   9        489.52        447.77       146.25 o
  -2  12   9         38.43        100.08       203.30 o
   0  12   9        225.66        507.24       160.71 o
   2  12   9         36.38         38.40       198.71 o
   4  12   9        423.07        749.87       280.09 o
   6  12   9        115.70        165.78       187.80 o
   8  12   9          0.81        116.12       145.92 o
  10  12   9        194.92        220.00       118.45 o
  12  12   9         25.25        219.87       172.02 o
  14  12   9        164.71         61.25       457.60 o
 -13  13   9         83.66        900.80       311.05 o
 -11  13   9        684.51        596.90       173.45 o
  -9  13   9        347.78        312.61       196.34 o
  -7  13   9       2549.49       2753.19       559.63 o
  -5  13   9       3592.02       3465.42       240.37 o
  -3  13   9         15.26        455.07       164.25 o
  -1  13   9        156.06        191.20       320.48 o
   1  13   9        336.59        377.52       231.36 o
   3  13   9        421.35        708.70       576.84 o
   5  13   9       2817.86       1837.49       623.02 o
   7  13   9       1001.12        456.11       276.53 o
 -38   0  10       2065.49       1894.84       370.38 o
 -36   0  10        505.97       1056.12       251.73 o
 -34   0  10        344.02         26.30       333.65 o
 -32   0  10       1131.10       1255.89       318.02 o
 -30   0  10       2507.96       2159.68       202.62 o
 -28   0  10      15483.70      15592.73       662.01 o
 -26   0  10      11181.23      11014.53       364.19 o
 -24   0  10      15481.41      15249.75       603.71 o
 -22   0  10        642.79        624.71       118.08 o
 -20   0  10       7275.76       7104.58       217.53 o
 -18   0  10       1492.83       2096.22       118.36 o
 -16   0  10      37350.70      36778.32       494.91 o
 -14   0  10       5097.13       4694.35       216.55 o
 -12   0  10      10980.85      11379.09       238.99 o
 -10   0  10       1631.38       1967.38       292.95 o
  -8   0  10       5321.71       5763.24       352.16 o
  -6   0  10      10999.95      11712.77       333.64 o
  -4   0  10         86.23       -125.48       130.55 o
  -2   0  10       9914.70      10133.31       244.14 o
   0   0  10       2683.92       2446.36       211.86 o
   2   0  10      61463.04      58519.29       875.29 o
   4   0  10      38995.47      36790.59       617.17 o
   6   0  10       2556.53       2290.38       233.97 o
   8   0  10       8638.49       8834.19       428.64 o
  10   0  10      19210.42      19465.42       343.42 o
  12   0  10       6099.29       5377.24       360.08 o
  14   0  10      40473.89      39401.83       592.48 o
  16   0  10       6368.42       5654.47       342.08 o
  18   0  10       4067.29       4181.68       208.72 o
  20   0  10       4201.56       4060.59       229.84 o
  22   0  10          7.20        225.42       136.82 o
  24   0  10       2813.20       3091.60       345.92 o
  26   0  10       1133.88       1267.66       334.17 o
  28   0  10        826.39        741.81       197.97 o
  30   0  10       1709.77       2172.12       468.74 o
  32   0  10        771.88       1010.20       337.58 o
 -39   1  10          3.11       -177.90       346.10 o
 -37   1  10       3049.30       2319.94       459.44 o
 -35   1  10        923.68        768.64       159.89 o
 -33   1  10       2462.17       2758.09       267.35 o
 -31   1  10        728.98        542.52       108.27 o
 -29   1  10          2.71       -102.54       188.91 o
 -27   1  10        268.91        385.51       120.14 o
 -25   1  10         15.44         -1.89        91.03 o
 -23   1  10       3718.56       4113.54       143.23 o
 -21   1  10        323.11        229.89       123.19 o
 -19   1  10      20068.72      19329.21       219.60 o
 -17   1  10       2735.40       2430.48       142.45 o
 -15   1  10      10899.18      10011.68       168.75 o
 -13   1  10        101.38       -114.23       114.23 o
 -11   1  10        154.15         34.20       127.60 o
  -9   1  10       2078.47       2223.08       140.60 o
  -7   1  10      20529.43      20573.80       240.56 o
  -5   1  10          5.63         -8.86       104.98 o
  -3   1  10       1256.44        571.94       166.62 o
  -1   1  10        397.86        690.14       146.86 o
   1   1  10       2926.51       2579.11       145.51 o
   3   1  10        351.45        116.88       134.73 o
   5   1  10       7354.00       7471.30       201.83 o
   7   1  10       3738.26       3454.94       187.04 o
   9   1  10       1610.27       1705.82       111.28 o
  11   1  10       9273.39       9091.27       255.29 o
  13   1  10          3.21        157.01        97.55 o
  15   1  10       4014.08       4223.02       190.41 o
  17   1  10       3944.24       3997.48       195.09 o
  19   1  10       7329.92       7154.23       185.01 o
  21   1  10        192.11        185.87        97.79 o
  23   1  10       2760.05       2598.90       214.77 o
  25   1  10        463.22        238.32       199.25 o
  27   1  10         79.22        -32.81       150.25 o
  29   1  10         10.02        -31.22       146.60 o
  31   1  10        120.01         90.83       204.73 o
 -38   2  10       4559.82       4723.16       513.71 o
 -36   2  10        678.96        619.08       370.04 o
 -34   2  10        638.65        546.43       120.87 o
 -32   2  10          8.60        336.29       240.20 o
 -30   2  10          7.28        371.50       116.66 o
 -28   2  10        811.08       1175.78       122.18 o
 -26   2  10        406.31        581.60       197.13 o
 -24   2  10         79.83       -103.13       103.13 o
 -22   2  10        261.43         85.76        89.25 o
 -20   2  10        562.33        529.46       148.27 o
 -18   2  10      11358.51      12155.80       202.29 o
 -16   2  10       9012.82       9124.17       179.01 o
 -14   2  10       1701.37       1734.12       113.85 o
 -12   2  10         39.35        -78.79        78.79 o
 -10   2  10       2617.72       2786.60       144.47 o
  -8   2  10       8926.92       7951.83       141.38 o
  -6   2  10       9391.59       9003.62       165.35 o
  -4   2  10       3507.14       3149.66       180.07 o
  -2   2  10       3390.60       3655.57       110.96 o
   0   2  10       1476.67       1288.32       159.96 o
   2   2  10       4593.61       4164.76       119.63 o
   4   2  10       9535.02       8795.81       237.98 o
   6   2  10        249.77        212.49       217.33 o
   8   2  10        267.88        646.89       151.28 o
  10   2  10       2371.78       2200.42        98.70 o
  12   2  10      12374.51      12415.60       223.46 o
  14   2  10        857.88        911.82        96.07 o
  16   2  10        290.27        515.12       125.07 o
  18   2  10        287.61        490.28       102.50 o
  20   2  10       7169.48       6822.67       159.87 o
  22   2  10       2556.67       3070.01       190.30 o
  24   2  10       9405.66       9199.75       255.97 o
  26   2  10         22.44       -147.43       181.65 o
  28   2  10         59.48        150.66       214.58 o
  30   2  10       2096.27       2214.82       183.42 o
 -37   3  10       2363.36       6750.16       851.21 o
 -35   3  10        138.91        -50.23       347.87 o
 -33   3  10        170.44        420.41       458.02 o
 -31   3  10          4.48         13.73       193.97 o
 -29   3  10       2342.25       2581.18       199.20 o
 -27   3  10       2009.36       2180.26       182.77 o
 -25   3  10        997.29       1255.96       183.08 o
 -23   3  10        301.72        242.00       120.66 o
 -21   3  10        113.98        292.79       123.03 o
 -19   3  10      10926.50      11298.65       158.03 o
 -17   3  10      23182.82      23780.73       255.77 o
 -15   3  10          5.87        -39.18        73.18 o
 -13   3  10       4201.04       3660.43       138.11 o
 -11   3  10          1.03         24.98        86.08 o
  -9   3  10       5927.92       5677.21       160.14 o
  -7   3  10      17325.09      17811.73       243.57 o
  -5   3  10       9773.01      10291.12       200.50 o
  -3   3  10       3103.30       3346.32       102.35 o
  -1   3  10       6328.62       5802.74       143.64 o
   1   3  10        112.44        -32.34       109.22 o
   3   3  10      17123.05      17086.26       223.43 o
   5   3  10       1052.27       1112.40        84.65 o
   7   3  10       1801.98       1795.39       112.12 o
   9   3  10       1441.92       1555.19       190.81 o
  11   3  10        311.66        442.07       116.68 o
  13   3  10         12.37        263.02       141.47 o
  15   3  10       2296.74       2423.50       122.48 o
  17   3  10       1132.53       1009.11       114.81 o
  19   3  10       1352.47       1301.01       148.95 o
  21   3  10        812.03        764.59       135.56 o
  23   3  10       3549.64       3249.81       199.83 o
  25   3  10       1004.29       1299.42       146.43 o
  27   3  10        400.75        382.58       263.15 o
  29   3  10       1333.07        878.20       179.13 o
  31   3  10         34.33        221.50       319.31 o
 -36   4  10       1564.91       1582.91       196.56 o
 -34   4  10         59.60        -72.79       251.26 o
 -32   4  10        437.15        455.82        92.62 o
 -30   4  10        417.61        239.19       241.12 o
 -28   4  10          3.42         45.14       141.39 o
 -26   4  10         60.52         71.19       126.12 o
 -24   4  10        113.21        -53.54        86.62 o
 -22   4  10        151.69        125.09        93.20 o
 -20   4  10       2115.71       2188.49        97.15 o
 -18   4  10       4347.14       4356.69       103.37 o
 -16   4  10        327.61         66.98        64.67 o
 -14   4  10       2772.20       2752.42        95.69 o
 -12   4  10        626.51        689.56        90.54 o
 -10   4  10         97.14        189.12       181.83 o
  -8   4  10       4029.69       3588.93       103.26 o
  -6   4  10       3244.43       2817.00        96.38 o
  -4   4  10          1.09       -101.36       101.36 o
  -2   4  10       8154.44       8003.09       136.93 o
   0   4  10        605.43        190.07       105.32 o
   2   4  10       1271.17        816.90        92.96 o
   4   4  10       4337.44       4688.39       210.08 o
   6   4  10       3811.47       3625.24       126.25 o
   8   4  10         76.69        -71.35        76.39 o
  10   4  10        699.06        817.01       126.49 o
  12   4  10       2480.00       2448.13       142.31 o
  14   4  10       2002.85       2040.69       168.42 o
  16   4  10         42.96         29.80       147.35 o
  18   4  10       5587.68       5501.77       165.25 o
  20   4  10       1638.65       1221.67       151.56 o
  22   4  10       2906.88       2789.28       135.45 o
  24   4  10        784.46        936.98       226.40 o
  26   4  10        289.81        391.62       239.88 o
  28   4  10         33.47       -133.23       133.23 o
  30   4  10       1336.19       1254.73       280.87 o
 -35   5  10       1595.05        945.89       434.26 o
 -33   5  10        333.78        275.84       274.50 o
 -31   5  10       2474.90       2670.49       218.29 o
 -29   5  10       3697.25       3578.04       209.71 o
 -27   5  10      12381.43      12453.79       263.72 o
 -25   5  10       2253.48       2164.52       249.28 o
 -23   5  10      14092.73      13862.55       322.61 o
 -21   5  10        799.69        733.73       138.39 o
 -19   5  10        690.44        706.34       149.08 o
 -17   5  10      15406.87      16412.57       228.98 o
 -15   5  10        878.87       1105.23       158.48 o
 -13   5  10        108.78         95.05       134.01 o
 -11   5  10        455.99        439.22        82.57 o
  -9   5  10       3559.98       2993.31        89.62 o
  -7   5  10      12675.70      13038.34       195.35 o
  -5   5  10        613.67        600.56       112.04 o
  -3   5  10        426.56        427.64        56.14 o
  -1   5  10        984.68        718.47       154.75 o
   1   5  10       2998.77       2756.70       114.54 o
   3   5  10      38462.00      38724.23       439.20 o
   5   5  10       3183.02       3710.44       267.67 o
   7   5  10       9066.80       9289.15       261.50 o
   9   5  10       8393.82       8561.20       226.55 o
  11   5  10       9453.79       9668.20       187.27 o
  13   5  10      15920.65      14885.06       279.39 o
  15   5  10      13208.76      12733.02       214.23 o
  17   5  10        246.48        200.70       115.46 o
  19   5  10         70.32        160.51        92.84 o
  21   5  10        113.92        233.95       150.82 o
  23   5  10        227.29         72.18       129.43 o
  25   5  10        397.23        594.61       282.56 o
  27   5  10       1173.38        821.09       293.47 o
  29   5  10       1423.36       1436.68       287.77 o
 -34   6  10        129.31       -295.81       295.81 o
 -32   6  10        416.25        612.25       379.80 o
 -30   6  10         54.34        408.92       212.72 o
 -28   6  10        812.40        924.72       136.35 o
 -26   6  10        374.47        823.28       137.76 o
 -24   6  10        294.24        489.61       106.94 o
 -22   6  10        244.58        301.14       131.64 o
 -20   6  10       1040.85        955.49       158.05 o
 -18   6  10       5796.71       6275.80       141.12 o
 -16   6  10        195.87        210.50        63.95 o
 -14   6  10        819.87        825.42       162.72 o
 -12   6  10        926.39       1213.51       103.58 o
 -10   6  10        510.73        548.52        81.85 o
  -8   6  10        175.29        208.35        95.86 o
  -6   6  10       1151.15       1124.40       153.64 o
  -4   6  10        880.91        817.82       154.63 o
  -2   6  10       3938.33       3899.89       157.13 o
   0   6  10        132.40          9.77       105.91 o
   2   6  10       2255.79       2409.60       117.18 o
   4   6  10        175.57        167.84       154.92 o
   6   6  10        650.69        438.54       118.76 o
   8   6  10        396.83        484.67       146.74 o
  10   6  10         73.71        131.57       125.47 o
  12   6  10       1528.64       1195.64       104.86 o
  14   6  10       3531.24       3463.56       185.12 o
  16   6  10       7188.41       6665.61       186.15 o
  18   6  10       1948.66       1987.10       109.10 o
  20   6  10       3219.16       3110.43       198.57 o
  22   6  10       1850.15       1946.99       233.31 o
  24   6  10       1159.87       1279.30       169.97 o
  26   6  10       1127.60       1348.46       253.34 o
  28   6  10        742.77        202.55       310.05 o
 -33   7  10       1380.02       1761.98       422.31 o
 -31   7  10        407.58        206.33       278.63 o
 -29   7  10       1001.27        851.76       243.68 o
 -27   7  10        771.70        573.29       188.13 o
 -25   7  10         29.75         29.43       133.56 o
 -23   7  10          2.23         21.61       113.26 o
 -21   7  10        247.00        592.86       130.62 o
 -19   7  10       8634.46       8859.41       190.28 o
 -17   7  10       3044.94       3498.01       269.85 o
 -15   7  10        284.65        365.01       104.78 o
 -13   7  10         40.85        302.54       134.65 o
 -11   7  10       6477.31       6023.98       140.67 o
  -9   7  10        383.17        348.50       118.07 o
  -7   7  10      34383.96      35028.44       359.25 o
  -5   7  10       4895.42       4785.35       106.49 o
  -3   7  10         11.46         23.60        89.18 o
  -1   7  10        186.58        284.67       115.44 o
   1   7  10       1000.79        700.46       100.42 o
   3   7  10       3661.69       3243.12       129.62 o
   5   7  10       1453.72       1714.78       140.87 o
   7   7  10       4564.37       4878.61       145.26 o
   9   7  10        135.82         15.10       195.97 o
  11   7  10       9835.33       9359.29       199.56 o
  13   7  10       6173.23       5781.03       202.53 o
  15   7  10         36.57        118.35       102.98 o
  17   7  10        281.81        184.20        94.15 o
  19   7  10       1466.67       1649.07       169.17 o
  21   7  10        223.08       -113.95       134.65 o
  23   7  10       4153.40       4492.46       330.52 o
  25   7  10       1236.15       1245.98       315.57 o
  27   7  10       1116.22        876.97       294.98 o
 -32   8  10        115.38        151.14       301.03 o
 -30   8  10        275.43         66.22       353.46 o
 -28   8  10       4005.14       3825.28       265.05 o
 -26   8  10       1349.64       1456.71       248.34 o
 -24   8  10       3934.45       4209.83       204.05 o
 -22   8  10        860.25        723.90       163.53 o
 -20   8  10         25.57        237.43       119.30 o
 -18   8  10       1659.61       1631.29       136.36 o
 -16   8  10       7560.36       7715.02       181.48 o
 -14   8  10        217.92        112.16       126.20 o
 -12   8  10       2112.97       2214.64       122.85 o
 -10   8  10         53.36        -83.83        83.83 o
  -8   8  10       3881.65       4074.69       146.64 o
  -6   8  10        928.24        823.77        90.40 o
  -4   8  10         14.49         11.00       117.44 o
  -2   8  10        686.18        889.47       118.92 o
   0   8  10        193.96        420.73        91.52 o
   2   8  10       5778.95       5664.00       179.46 o
   4   8  10       5082.70       5368.55       155.99 o
   6   8  10       2621.55       2813.21       168.69 o
   8   8  10        164.10        263.38        92.26 o
  10   8  10       5477.52       5566.63       148.26 o
  12   8  10         28.49        247.26       125.58 o
  14   8  10       5084.84       5414.15       207.35 o
  16   8  10        251.10         75.20       110.69 o
  18   8  10        282.76        295.78       128.58 o
  20   8  10        751.89        531.75       240.99 o
  22   8  10         78.25         21.78       234.00 o
  24   8  10       1484.60       1830.36       384.00 o
 -29   9  10        198.76        478.90       280.24 o
 -27   9  10        254.62        333.95       409.83 o
 -25   9  10         16.65       -155.01       155.01 o
 -23   9  10        392.71        407.74       118.49 o
 -21   9  10          0.37        -75.50        94.04 o
 -19   9  10        367.44        374.44       166.51 o
 -17   9  10       2337.86       2041.34       130.22 o
 -15   9  10        359.64        198.22       168.12 o
 -13   9  10        755.30        634.03       112.23 o
 -11   9  10       2172.24       2076.63        91.60 o
  -9   9  10        630.48        522.50       104.83 o
  -7   9  10        128.32        170.61       121.48 o
  -5   9  10        216.40        179.28       157.33 o
  -3   9  10        423.15        330.19       114.74 o
  -1   9  10         17.49        261.53       108.28 o
   1   9  10        566.98        680.05       207.84 o
   3   9  10       3842.27       3925.81       174.68 o
   5   9  10        262.27        246.53       128.80 o
   7   9  10        709.01        564.41       112.12 o
   9   9  10         37.69         66.40       101.41 o
  11   9  10        347.53        494.71       104.52 o
  13   9  10       1094.94       1136.79       123.84 o
  15   9  10        517.45        459.65       136.63 o
  17   9  10          2.09         97.30       140.81 o
  19   9  10       1371.20       1241.74       254.66 o
  21   9  10          8.52       -154.65       154.65 o
  23   9  10        655.26        569.95       181.93 o
 -26  10  10       1128.00        581.83       417.41 o
 -24  10  10       2655.27       2572.57       250.92 o
 -22  10  10       1214.89       1105.04       248.19 o
 -20  10  10          0.68         90.54       131.21 o
 -18  10  10       1893.51       1758.31       144.51 o
 -16  10  10       1938.12       1914.67       149.08 o
 -14  10  10        148.39         17.77       117.32 o
 -12  10  10        499.13        454.36        66.29 o
 -10  10  10          3.56         79.46        89.12 o
  -8  10  10       2427.47       2253.03       130.57 o
  -6  10  10       2667.51       2790.72       219.81 o
  -4  10  10        339.67        459.32       145.98 o
  -2  10  10          1.51       -117.93       117.93 o
   0  10  10       1084.75       1218.30       174.66 o
   2  10  10       3249.33       3343.93       127.82 o
   4  10  10       3124.19       3027.08       145.84 o
   6  10  10        104.57        -66.26        84.53 o
   8  10  10         28.35        217.47       118.65 o
  10  10  10       3729.86       3727.05       130.71 o
  12  10  10        141.95        255.16       108.19 o
  14  10  10       6150.22       5841.88       246.37 o
  16  10  10        865.04        632.35       164.23 o
  18  10  10        339.80        505.77       263.43 o
  20  10  10        240.23        259.18       175.46 o
 -23  11  10       1174.18        743.44       264.98 o
 -21  11  10        266.02        121.88       291.42 o
 -19  11  10       1088.79        775.73       117.40 o
 -17  11  10        523.50        592.00       165.72 o
 -15  11  10       2230.33       2066.51       235.45 o
 -13  11  10         52.59        530.12       109.33 o
 -11  11  10       3110.41       2984.71       120.02 o
  -9  11  10          1.56         59.28        76.40 o
  -7  11  10        500.15        431.10       115.17 o
  -5  11  10         69.03        496.65       236.78 o
  -3  11  10        615.93        650.88       189.74 o
  -1  11  10         60.13        -59.24        59.24 o
   1  11  10        448.33        342.20       107.57 o
   3  11  10       1261.77       1423.48       141.92 o
   5  11  10        241.45        347.30       164.15 o
   7  11  10        478.03        259.14       139.35 o
   9  11  10          4.14        250.67        98.45 o
  11  11  10        987.97       1071.06       156.86 o
  13  11  10        392.20        240.27       122.75 o
  15  11  10        982.12        902.25       184.08 o
  17  11  10          4.48       -375.23       375.23 o
 -18  12  10       4553.25       3911.31       275.51 o
 -16  12  10        344.77        496.44       416.29 o
 -14  12  10        489.47        927.63       223.59 o
 -12  12  10       1011.68       1187.31       260.55 o
 -10  12  10       2082.52       2349.18       186.11 o
  -8  12  10       3478.44       3779.10       349.13 o
  -6  12  10       6215.41       5659.50       404.10 o
  -4  12  10          1.49       -158.34       192.13 o
  -2  12  10        329.88        752.35       458.95 o
   0  12  10        220.84        -43.43       234.58 o
   2  12  10        447.84        948.71       455.98 o
   4  12  10       3114.95       3053.34       246.63 o
   6  12  10       2363.45       2200.74       191.38 o
   8  12  10        490.60        443.36       206.43 o
  10  12  10        368.71         89.47       131.11 o
  12  12  10       2415.52       2957.16       229.56 o
 -11  13  10         64.90        112.54       258.32 o
  -9  13  10         25.75       -177.72       218.03 o
  -7  13  10          2.05        190.56       200.36 o
  -5  13  10        733.87        616.30       294.61 o
  -3  13  10        244.72       -162.64       162.64 o
  -1  13  10       1497.27       2509.10       541.33 o
   1  13  10        819.38        100.56       184.09 o
   3  13  10       3642.69       4008.56       305.90 o
   5  13  10          0.84        455.91       253.60 o
 -37   1  11        749.97        700.45       217.03 o
 -35   1  11       2109.53       2479.67       317.88 o
 -33   1  11        117.61        242.08       143.67 o
 -31   1  11        207.77        167.17       101.15 o
 -29   1  11       1657.03       1910.91       177.10 o
 -27   1  11       5476.00       5562.53       166.89 o
 -25   1  11       5039.74       4956.42       167.92 o
 -23   1  11       5923.01       5667.15       129.70 o
 -21   1  11       1052.69        789.74       127.74 o
 -19   1  11       4410.66       4211.75       116.52 o
 -17   1  11      36413.39      36713.98       369.70 o
 -15   1  11       3959.92       3879.83       114.70 o
 -13   1  11      11520.48      11131.03       178.07 o
 -11   1  11       2864.52       2398.04       111.54 o
  -9   1  11        260.31        -83.67        83.67 o
  -7   1  11       3418.22       3138.64       103.11 o
  -5   1  11       2389.30       2092.42       164.04 o
  -3   1  11          4.25         12.09       131.38 o
  -1   1  11       3776.62       3048.04       208.11 o
   1   1  11      35507.82      35604.63       348.96 o
   3   1  11      33904.11      33150.34       344.61 o
   5   1  11        845.41        483.98       135.20 o
   7   1  11      12721.58      13793.01       232.03 o
   9   1  11      10327.07       9786.98       200.27 o
  11   1  11       3166.31       3108.51       213.42 o
  13   1  11      13078.28      14025.21       214.29 o
  15   1  11        573.05        628.12       147.65 o
  17   1  11       2462.47       3069.18       213.92 o
  19   1  11          6.34        142.99       120.90 o
  21   1  11          4.48        -45.70       164.03 o
  23   1  11       6689.78       6809.06       228.83 o
  25   1  11       1058.43       1297.54       329.47 o
  27   1  11         43.59        -50.81       207.70 o
  29   1  11        675.80        834.55       319.16 o
  31   1  11        324.91        -91.53       186.89 o
 -38   2  11       1743.52       2888.84       424.13 o
 -36   2  11        502.34        310.17       548.73 o
 -34   2  11       1702.44       1864.33       149.32 o
 -32   2  11       2255.64       2006.28       161.35 o
 -30   2  11         29.99        -94.99        94.99 o
 -28   2  11        308.97        136.91       140.56 o
 -26   2  11        734.60        957.14       125.49 o
 -24   2  11        393.82        422.22        87.27 o
 -22   2  11        224.60        430.86        76.66 o
 -20   2  11      10260.02      10288.88       162.32 o
 -18   2  11      11165.94      11407.38       200.90 o
 -16   2  11      12123.90      12086.50       197.59 o
 -14   2  11      16119.45      15809.97       266.80 o
 -12   2  11        719.53        600.58       123.88 o
 -10   2  11       5961.62       6186.40       139.04 o
  -8   2  11      13993.47      14461.70       196.20 o
  -6   2  11        764.88        483.65       136.52 o
  -4   2  11      35522.64      35588.08       365.16 o
  -2   2  11       1371.34       1435.36       134.84 o
   0   2  11       8371.69       8202.97       192.05 o
   2   2  11        144.22       -107.64       107.64 o
   4   2  11       9509.38       9411.98       187.84 o
   6   2  11        682.35        501.51       101.98 o
   8   2  11        460.98        515.49       118.74 o
  10   2  11        427.34        466.27       104.57 o
  12   2  11       4686.86       4460.34       166.19 o
  14   2  11        109.90        378.61       125.07 o
  16   2  11        350.00        259.31       102.67 o
  18   2  11        866.48       1137.64       177.11 o
  20   2  11       1051.13        995.75       156.15 o
  22   2  11       4066.71       4123.14       173.91 o
  24   2  11       5743.53       5458.46       337.66 o
  26   2  11          9.71       -124.05       275.25 o
  28   2  11         60.30       -141.77       141.77 o
  30   2  11        194.18        124.29       232.60 o
 -37   3  11       2683.01       1136.96       644.02 o
 -35   3  11        454.63        421.51       161.62 o
 -33   3  11        904.90        812.32       161.82 o
 -31   3  11        485.08        185.31       121.05 o
 -29   3  11        394.92        485.07       100.93 o
 -27   3  11         36.85        135.34       123.09 o
 -25   3  11        122.30         -6.06       104.50 o
 -23   3  11        454.52        263.56       144.12 o
 -21   3  11       3908.68       4162.33       125.99 o
 -19   3  11       4634.20       4845.25       163.79 o
 -17   3  11         44.43        -89.48       105.69 o
 -15   3  11       7859.62       7934.94       206.15 o
 -13   3  11       1192.25       1221.74        95.16 o
 -11   3  11      21887.16      22191.41       274.39 o
  -9   3  11        491.85        195.86       105.02 o
  -7   3  11      11257.16      10897.88       176.99 o
  -5   3  11        120.71         25.89       105.47 o
  -3   3  11      37016.04      37097.03       376.65 o
  -1   3  11       1283.38       1076.01       118.72 o
   1   3  11       3774.64       3686.17       112.32 o
   3   3  11        750.55        807.77       102.79 o
   5   3  11       4693.36       4851.04       249.84 o
   7   3  11        233.46        129.51       110.46 o
   9   3  11        187.39        705.69       163.11 o
  11   3  11        396.02        125.41       114.29 o
  13   3  11       4897.47       5156.72       220.95 o
  15   3  11        114.37       -118.68       124.08 o
  17   3  11       1174.15       1086.38       182.24 o
  19   3  11       5605.77       5450.66       187.79 o
  21   3  11        946.87        972.33       160.91 o
  23   3  11       8575.45       8823.81       285.84 o
  25   3  11        362.00        257.05       106.46 o
  27   3  11        897.46       1181.23       324.59 o
  29   3  11        540.24        497.85       215.12 o
 -36   4  11       1164.54       1156.50       290.17 o
 -34   4  11        119.23        208.11       175.21 o
 -32   4  11       1684.34       1311.18       217.32 o
 -30   4  11       2851.16       3176.30       154.48 o
 -28   4  11       5318.57       5822.57       215.45 o
 -26   4  11       3358.89       3835.91       166.41 o
 -24   4  11      11922.95      11646.86       213.98 o
 -22   4  11        474.13        207.34       102.60 o
 -20   4  11        241.64        272.91        99.80 o
 -18   4  11      21581.18      21727.88       365.52 o
 -16   4  11       1935.37       1992.76       176.52 o
 -14   4  11         82.54        283.51       176.70 o
 -12   4  11       1804.80       2346.87       120.66 o
 -10   4  11        304.81        362.04       111.57 o
  -8   4  11        336.05        338.16       100.48 o
  -6   4  11       2047.69       2333.12        97.66 o
  -4   4  11       1363.34       1567.53        89.08 o
  -2   4  11       3999.24       4163.03       150.17 o
   0   4  11       8815.47       8210.29       239.21 o
   2   4  11      25273.82      25109.44       526.03 o
   4   4  11       3638.87       3964.56       136.04 o
   6   4  11       1829.18       1733.60       159.89 o
   8   4  11        837.26       1129.72       129.43 o
  10   4  11       4170.33       4507.81       126.29 o
  12   4  11       1623.28       1934.24       105.27 o
  14   4  11       6908.51       7356.67       201.73 o
  16   4  11       2182.48       2352.27       166.83 o
  18   4  11       1247.95       1248.62       200.47 o
  20   4  11        126.53        196.94       127.34 o
  22   4  11        704.23        807.00       143.26 o
  24   4  11        667.73        777.49       105.01 o
  26   4  11       1103.15       1318.78       293.88 o
  28   4  11       1839.42       1550.66       307.01 o
 -35   5  11        108.59        483.98       183.83 o
 -33   5  11         12.09        303.75       221.62 o
 -31   5  11        321.11        478.05       119.51 o
 -29   5  11       1200.82        900.64       137.75 o
 -27   5  11        635.70        341.44       159.86 o
 -25   5  11       1010.55       1194.23       174.40 o
 -23   5  11       1190.80       1361.65       121.62 o
 -21   5  11          0.09       -124.91       124.91 o
 -19   5  11       1027.90       1135.24       173.17 o
 -17   5  11        189.45        278.97        83.15 o
 -15   5  11         85.88        191.61       105.28 o
 -13   5  11        641.57        829.92        77.31 o
 -11   5  11         11.21        247.56       127.65 o
  -9   5  11         49.22        -60.15       152.45 o
  -7   5  11        286.71        383.47       133.90 o
  -5   5  11        389.88        375.57       102.17 o
  -3   5  11         63.26        133.85        92.83 o
  -1   5  11        111.19        460.40       144.11 o
   1   5  11         18.47        -49.35        99.59 o
   3   5  11        383.19        327.04       202.96 o
   5   5  11        183.29        257.95       118.27 o
   7   5  11        418.18        401.94       140.51 o
   9   5  11         35.13         81.84       132.65 o
  11   5  11          2.23        -82.87       132.78 o
  13   5  11       1320.30       1289.85       163.33 o
  15   5  11       1613.91       1460.69       164.42 o
  17   5  11        280.18        231.54        76.73 o
  19   5  11       2344.26       2148.67       127.45 o
  21   5  11        455.95        469.87       120.73 o
  23   5  11        371.92        407.67       215.35 o
  25   5  11        297.00        363.29       211.84 o
  27   5  11        417.90        413.08       196.04 o
 -34   6  11       1142.42       1365.58       626.93 o
 -32   6  11         47.30        223.45       159.91 o
 -30   6  11        222.65        244.07       159.06 o
 -28   6  11       4092.61       4891.99       322.39 o
 -26   6  11        181.40         37.59       159.42 o
 -24   6  11       3317.39       3031.40       165.51 o
 -22   6  11        186.40        655.78       191.38 o
 -20   6  11       3206.56       3083.51       153.03 o
 -18   6  11      18085.32      18217.76       291.52 o
 -16   6  11       2415.91       2357.80       127.56 o
 -14   6  11        408.42        354.15       150.81 o
 -12   6  11         12.46        335.53       142.34 o
 -10   6  11       1561.68       1665.50       125.47 o
  -8   6  11      21483.09      21881.84       282.10 o
  -6   6  11       1169.24       1474.95       169.02 o
  -4   6  11         28.75         -7.82        81.08 o
  -2   6  11       1458.17       1601.06       144.07 o
   0   6  11       5947.91       6458.10       199.04 o
   2   6  11      13962.94      14601.23       234.05 o
   4   6  11       8984.56       8961.68       191.97 o
   6   6  11        387.63        251.56       107.57 o
   8   6  11        144.79         17.61       105.37 o
  10   6  11          5.47       -110.70       118.01 o
  12   6  11       7221.19       7089.84       183.59 o
  14   6  11       4677.11       5490.12       236.63 o
  16   6  11        452.53        485.04       117.30 o
  18   6  11          5.55        191.92       117.43 o
  20   6  11        175.56        279.87       108.85 o
  22   6  11       2665.28       2725.76       211.52 o
  24   6  11       1944.12       2475.89       224.70 o
  26   6  11          1.15        101.69       215.89 o
 -33   7  11         41.01        299.45       372.95 o
 -31   7  11          5.74        631.72       233.80 o
 -29   7  11         65.74       -187.79       187.79 o
 -27   7  11        142.65        441.10       126.07 o
 -25   7  11        292.76        422.25       140.91 o
 -23   7  11       2764.26       2622.19       129.45 o
 -21   7  11       1320.55       1487.34       198.10 o
 -19   7  11       2328.88       2264.47       133.14 o
 -17   7  11        222.45        357.87       100.75 o
 -15   7  11       1551.88       1688.18       120.00 o
 -13   7  11        341.12        816.90       161.68 o
 -11   7  11       1872.49       1957.45       147.38 o
  -9   7  11        752.37       1066.88       134.53 o
  -7   7  11       3710.85       3879.40       101.14 o
  -5   7  11        847.41       1068.27       161.80 o
  -3   7  11       3103.43       3293.36       122.86 o
  -1   7  11        516.77        992.43        97.59 o
   1   7  11        350.84        379.56       166.44 o
   3   7  11        324.60        121.29       131.69 o
   5   7  11       2091.44       2011.93       188.76 o
   7   7  11        163.56        249.57       124.67 o
   9   7  11       4954.13       4313.85       181.25 o
  11   7  11        110.67        132.51       192.26 o
  13   7  11       5381.65       5165.82       224.07 o
  15   7  11         14.30        202.21       146.96 o
  17   7  11        250.36        193.09       122.97 o
  19   7  11        504.54        549.09       123.94 o
  21   7  11         15.46        165.74       219.28 o
  23   7  11       3253.78       3153.73       350.93 o
  25   7  11         15.25       -199.39       199.39 o
 -30   8  11         10.03         83.28       403.62 o
 -28   8  11        125.18        383.19       242.70 o
 -26   8  11        266.44        364.73       195.53 o
 -24   8  11          3.68        289.46       176.87 o
 -22   8  11        621.46        583.55       121.04 o
 -20   8  11       1969.83       2057.88       119.23 o
 -18   8  11       3456.62       3967.91       126.55 o
 -16   8  11        452.71        290.35       103.16 o
 -14   8  11        407.44        449.53        92.08 o
 -12   8  11        148.48        315.90       108.05 o
 -10   8  11        240.06        147.57       116.50 o
  -8   8  11      17113.42      16861.53       273.73 o
  -6   8  11      11262.56      11112.06       215.95 o
  -4   8  11       5107.65       5562.60       155.79 o
  -2   8  11       4832.96       4817.30       118.99 o
   0   8  11          4.23         58.12       127.82 o
   2   8  11       4129.64       3958.97       219.96 o
   4   8  11       2300.26       2306.91       121.19 o
   6   8  11        319.45        151.02       178.00 o
   8   8  11          0.25        -99.52        99.52 o
  10   8  11       2309.80       2463.32       144.06 o
  12   8  11       3165.73       2943.03       151.61 o
  14   8  11        491.68        672.06       225.86 o
  16   8  11        596.26        354.73       131.68 o
  18   8  11         70.66        190.57       206.78 o
  20   8  11        535.61        939.78       278.49 o
  22   8  11       1575.65       1898.82       324.09 o
 -29   9  11       2967.31       3096.97       248.78 o
 -27   9  11       2165.99       2663.69       332.95 o
 -25   9  11       6375.50       5919.33       216.32 o
 -23   9  11       6697.36       6594.97       213.87 o
 -21   9  11        552.70        654.16       196.80 o
 -19   9  11          0.30       -113.34       152.85 o
 -17   9  11       1897.80       1935.01       112.20 o
 -15   9  11        147.56        193.52        93.41 o
 -13   9  11       5652.88       5152.49       202.18 o
 -11   9  11        505.90        608.30       103.71 o
  -9   9  11        196.22        211.39       116.09 o
  -7   9  11        389.76         63.16        93.34 o
  -5   9  11        644.48        452.36       122.60 o
  -3   9  11         81.11        188.20       166.92 o
  -1   9  11        848.22        619.20       105.20 o
   1   9  11       8087.12       8605.10       299.10 o
   3   9  11       6509.10       6696.44       173.70 o
   5   9  11       2502.03       2706.44       142.46 o
   7   9  11        159.20         22.83        88.68 o
   9   9  11       5362.97       5053.52       205.75 o
  11   9  11        133.13        -48.06       101.11 o
  13   9  11       6582.36       6904.00       182.16 o
  15   9  11       2431.91       2481.77       173.95 o
  17   9  11        350.97        156.09       249.09 o
  19   9  11        325.65        364.20       152.48 o
  21   9  11          9.93        175.87       203.41 o
 -26  10  11          0.83        338.61       533.17 o
 -24  10  11       1726.75       1467.34       286.66 o
 -22  10  11       1490.62       1157.86       159.17 o
 -20  10  11        858.53        892.82       378.62 o
 -18  10  11          0.23         90.41       171.75 o
 -16  10  11       1595.49       1588.64       127.00 o
 -14  10  11        110.08        191.36       118.87 o
 -12  10  11       2222.24       2097.66       158.44 o
 -10  10  11        749.38        698.75        94.91 o
  -8  10  11        770.81       1118.34       156.61 o
  -6  10  11        886.27        945.18       147.63 o
  -4  10  11       1190.85       1166.00        94.22 o
  -2  10  11        244.41        106.19       169.40 o
   0  10  11        682.83        457.11       165.03 o
   2  10  11       1932.48       2127.75       105.46 o
   4  10  11          4.92        -89.94        89.94 o
   6  10  11        255.24        496.54       184.29 o
   8  10  11         71.34        103.25       133.02 o
  10  10  11         61.18        186.75       107.08 o
  12  10  11        457.02        439.95       228.49 o
  14  10  11       1578.03       1822.75       207.30 o
  16  10  11        207.11        327.23       191.99 o
  18  10  11         22.75        431.33       262.25 o
 -21  11  11        114.22         94.86       155.30 o
 -19  11  11       4937.09       4538.34       679.13 o
 -17  11  11       3012.21       2705.67       421.89 o
 -15  11  11        334.42        142.38       211.02 o
 -13  11  11        278.07       -135.75       135.75 o
 -11  11  11        621.10        854.01       159.98 o
  -9  11  11       1581.01       1498.45       128.98 o
  -7  11  11       4294.77       3790.23       313.92 o
  -5  11  11        146.58        316.80       167.64 o
  -3  11  11       1515.56       1604.58       174.49 o
  -1  11  11          2.76         14.26       105.03 o
   1  11  11        769.65        929.15       283.45 o
   3  11  11       7872.31       7126.67       228.69 o
   5  11  11       1561.51       1416.03       209.09 o
   7  11  11        205.71         27.98       117.34 o
   9  11  11        100.88        -20.73       177.93 o
  11  11  11        781.24        780.06       144.74 o
  13  11  11       1508.62       1420.08       193.35 o
  15  11  11         68.22       -211.15       211.15 o
 -16  12  11          5.39         99.66       524.18 o
 -14  12  11          7.46        -79.49       305.95 o
 -12  12  11       1359.83       1479.33       286.74 o
 -10  12  11        412.88        645.95       297.05 o
  -8  12  11        963.45        754.86       380.59 o
  -6  12  11        245.16        496.96       440.40 o
  -4  12  11        450.63        557.09       230.42 o
  -2  12  11          0.28        341.99       249.79 o
   0  12  11         10.76       -142.27       142.27 o
   2  12  11        420.32        -26.74       178.10 o
   4  12  11         23.71         74.58       188.96 o
   6  12  11        250.69        772.64       149.44 o
   8  12  11        175.68        -73.58       185.04 o
  10  12  11        129.72        263.01       348.91 o
  -7  13  11       5334.74       4867.61       315.28 o
  -5  13  11        100.65         97.39       210.44 o
  -3  13  11       1328.35       1897.19       412.67 o
  -1  13  11        227.89         35.47       177.06 o
 -38   0  12        263.18        310.64       435.11 o
 -36   0  12       3112.96       3296.72       292.29 o
 -34   0  12       1689.46       2483.94       293.05 o
 -32   0  12         57.86        446.76       167.65 o
 -30   0  12        338.63        555.75       193.39 o
 -28   0  12       5795.35       5657.72       226.75 o
 -26   0  12       6818.76       7017.17       463.61 o
 -24   0  12      26404.11      26467.05       585.55 o
 -22   0  12         19.47        126.19       241.28 o
 -20   0  12        542.29        389.12       148.74 o
 -18   0  12      10225.75      11264.01       247.85 o
 -16   0  12       2120.05       2102.00       196.48 o
 -14   0  12       4598.48       3943.54       205.99 o
 -12   0  12      15095.85      14263.63       346.12 o
 -10   0  12       1103.25       1334.96       148.16 o
  -8   0  12        229.00         56.64        99.57 o
  -6   0  12       1508.70       1462.13       143.12 o
  -4   0  12       4023.75       3772.17       228.43 o
  -2   0  12          0.73       -134.10       134.10 o
   0   0  12      21758.51      22112.95       335.87 o
   2   0  12      36602.94      37481.81       550.25 o
   4   0  12        178.24        334.89       125.14 o
   6   0  12      21857.54      21431.47       370.08 o
   8   0  12       9338.19       9158.47       232.10 o
  10   0  12       8615.46       8385.63       229.67 o
  12   0  12      34267.67      36119.56       636.89 o
  14   0  12       1050.78        862.17       271.87 o
  16   0  12      19351.58      18537.64       371.88 o
  18   0  12       4232.17       4186.21       190.61 o
  20   0  12          0.08        -22.20       202.12 o
  22   0  12       2513.90       2066.87       313.40 o
  24   0  12       3327.86       3456.50       345.05 o
  26   0  12         15.25       -281.18       281.18 o
  28   0  12        325.80        454.53       268.83 o
 -37   1  12        541.98        286.33       214.99 o
 -35   1  12        637.87       1123.92       164.51 o
 -33   1  12       3989.87       3640.39       226.08 o
 -31   1  12         97.24         82.54       195.59 o
 -29   1  12       1225.04       1482.38       173.44 o
 -27   1  12        327.94        565.99       110.21 o
 -25   1  12         90.68        141.13       159.24 o
 -23   1  12          4.19        207.06       115.18 o
 -21   1  12       1598.08       1712.48       135.41 o
 -19   1  12       8340.03       8522.91       160.43 o
 -17   1  12       1619.58       1827.97       171.80 o
 -15   1  12       5366.96       5106.60       170.98 o
 -13   1  12        556.14        368.86        87.94 o
 -11   1  12       3261.51       3397.04       108.59 o
  -9   1  12        120.66        189.89       138.70 o
  -7   1  12       7340.81       7109.58       138.67 o
  -5   1  12      10041.44      10229.43       177.71 o
  -3   1  12       3246.67       2971.70       127.82 o
  -1   1  12          8.91         98.84        83.59 o
   1   1  12       1314.34       1007.34        98.02 o
   3   1  12       2007.88       1872.68       121.72 o
   5   1  12       7785.39       7384.29       160.37 o
   7   1  12       1285.43       1559.57       126.97 o
   9   1  12        859.92        919.43       127.35 o
  11   1  12       1342.41       1348.03       154.24 o
  13   1  12       6646.63       6223.35       279.70 o
  15   1  12       1420.90       1594.99       137.98 o
  17   1  12       1678.92       1782.46       167.88 o
  19   1  12          3.53        432.77       155.78 o
  21   1  12       1797.80       2010.14       131.77 o
  23   1  12       3166.72       3275.52       211.21 o
  25   1  12         71.48        252.17       139.85 o
  27   1  12        694.02        453.41       209.06 o
  29   1  12          9.51        134.10       293.32 o
 -36   2  12       1581.44       1970.43       250.28 o
 -34   2  12       5188.30       5127.55       247.36 o
 -32   2  12        112.79        211.95       149.37 o
 -30   2  12         25.15        301.79       101.74 o
 -28   2  12          5.41        -56.26       138.74 o
 -26   2  12         85.21        220.64       117.10 o
 -24   2  12       5983.14       5930.68       153.75 o
 -22   2  12       2629.25       2715.80        96.39 o
 -20   2  12       1860.43       1688.82        87.74 o
 -18   2  12       8769.16       8570.60       156.02 o
 -16   2  12        739.82        467.47       154.40 o
 -14   2  12       6853.49       6590.07       146.79 o
 -12   2  12       2126.41       2306.93       136.47 o
 -10   2  12       2012.76       2123.98       139.84 o
  -8   2  12      11481.90      11954.49       210.81 o
  -6   2  12          4.46         72.78       120.28 o
  -4   2  12      21710.62      21961.13       261.93 o
  -2   2  12        121.05        325.68       123.98 o
   0   2  12          7.94        -71.03        71.03 o
   2   2  12      14429.74      15099.12       275.41 o
   4   2  12       1930.45       2177.95       107.06 o
   6   2  12       1121.24       1447.34       158.91 o
   8   2  12         49.58        345.92       142.67 o
  10   2  12       2319.04       2204.68       229.10 o
  12   2  12       6012.98       6995.54       279.86 o
  14   2  12          3.11         82.52       109.83 o
  16   2  12       1765.59       2071.40       191.26 o
  18   2  12         89.92         53.06       113.64 o
  20   2  12         66.18         57.73       144.21 o
  22   2  12       8340.37       8049.52       289.29 o
  24   2  12       2595.14       2162.09       291.87 o
  26   2  12       1411.90       1001.74       165.73 o
  28   2  12         11.52         59.34       216.46 o
 -37   3  12          1.39       -238.76       238.76 o
 -35   3  12       1781.68       1543.94       316.99 o
 -33   3  12        426.63        415.06       353.04 o
 -31   3  12        299.20        449.72       120.84 o
 -29   3  12       1882.65       2159.93       129.19 o
 -27   3  12       2104.18       2316.38       199.55 o
 -25   3  12       3397.80       3001.89       138.80 o
 -23   3  12        474.02        523.11       137.20 o
 -21   3  12        314.88        185.06        81.74 o
 -19   3  12      12277.28      12471.35       203.91 o
 -17   3  12       1097.77        934.11       182.29 o
 -15   3  12       6843.99       6958.78       166.90 o
 -13   3  12        428.94        450.56       151.51 o
 -11   3  12       1343.67       1731.65       100.75 o
  -9   3  12        894.35       1079.72       226.79 o
  -7   3  12        252.96        215.18       140.60 o
  -5   3  12       3575.87       3785.26       133.14 o
  -3   3  12       2557.30       2124.58        92.92 o
  -1   3  12        462.67        229.93       107.41 o
   1   3  12       5631.20       5886.92       148.76 o
   3   3  12      10317.74      10737.62       182.75 o
   5   3  12        241.07        369.79        92.64 o
   7   3  12        323.35        349.78        99.59 o
   9   3  12         45.38        269.58       140.86 o
  11   3  12       3709.39       3285.00       245.53 o
  13   3  12        492.89        557.66       224.61 o
  15   3  12        287.68         28.06        96.17 o
  17   3  12        662.68        498.09       113.20 o
  19   3  12          4.60        121.05       148.92 o
  21   3  12       1500.37       1387.14       228.01 o
  23   3  12       4982.17       4204.54       191.88 o
  25   3  12        220.23        605.88       220.38 o
  27   3  12          5.74        222.39       236.40 o
 -36   4  12        157.84        347.93       313.00 o
 -34   4  12       2271.16       2577.24       270.44 o
 -32   4  12       1517.64       2077.31       349.30 o
 -30   4  12          0.33        -86.00       205.15 o
 -28   4  12        185.89        168.38       227.63 o
 -26   4  12         94.62        354.49       147.33 o
 -24   4  12       1438.14       1815.46       135.62 o
 -22   4  12        232.02        145.31       137.81 o
 -20   4  12       2080.76       2091.46       219.66 o
 -18   4  12       1566.05       1795.76       191.43 o
 -16   4  12       1086.87       1236.54       181.81 o
 -14   4  12       3544.62       3466.55       168.29 o
 -12   4  12       2188.04       2240.76       115.87 o
 -10   4  12         94.18        467.37       104.62 o
  -8   4  12       8368.04       7918.18       185.67 o
  -6   4  12         97.50        -59.86       185.70 o
  -4   4  12       2330.24       2504.29       107.97 o
  -2   4  12       1766.73       2071.08       126.31 o
   0   4  12        401.34        353.49        98.86 o
   2   4  12        221.58        247.03       148.92 o
   4   4  12        418.95        216.49       102.28 o
   6   4  12         33.57        266.10       147.80 o
   8   4  12       3766.67       3626.96       160.90 o
  10   4  12         48.25        127.35       210.29 o
  12   4  12         17.10         84.77       165.55 o
  14   4  12        235.80        288.03       147.61 o
  16   4  12        255.84        338.64       100.63 o
  18   4  12        540.37        756.99       157.66 o
  20   4  12       1263.78       1286.92       211.28 o
  22   4  12       1601.07       1734.63       245.48 o
  24   4  12        144.00        362.11       163.56 o
  26   4  12        829.93        570.40       195.82 o
  28   4  12          7.39         40.08       272.42 o
 -35   5  12       1333.11       1532.91       227.95 o
 -33   5  12        462.89        250.02       264.80 o
 -31   5  12          2.38       -163.85       163.85 o
 -29   5  12       7692.63       7169.80       246.77 o
 -27   5  12         40.73         37.53       155.98 o
 -25   5  12      14672.43      15314.12       264.15 o
 -23   5  12       4569.53       5095.08       235.09 o
 -21   5  12        454.54        318.82       191.77 o
 -19   5  12       6671.29       6585.32       205.84 o
 -17   5  12       3321.76       3446.95       140.08 o
 -15   5  12       1439.68       1556.29        83.45 o
 -13   5  12        805.95       1252.96       134.12 o
 -11   5  12        864.66       1009.73       120.36 o
  -9   5  12       6141.48       5873.58       139.45 o
  -7   5  12       1321.09       1434.26       109.67 o
  -5   5  12       1353.67       1278.19       172.45 o
  -3   5  12        210.77        186.85        95.44 o
  -1   5  12       5838.72       6215.42       154.94 o
   1   5  12      12915.08      12667.27       222.85 o
   3   5  12       4014.13       3687.52       133.11 o
   5   5  12         45.08        220.81       135.06 o
   7   5  12       1565.74       1949.29       152.46 o
   9   5  12       7626.30       7783.49       293.98 o
  11   5  12       1481.59       1584.27       189.90 o
  13   5  12      20204.57      20604.37       320.98 o
  15   5  12         65.69          5.21       107.35 o
  17   5  12       7506.55       7065.09       157.09 o
  19   5  12        248.70        283.11       155.59 o
  21   5  12        210.63         72.28       160.43 o
  23   5  12       1679.14       1833.87       231.96 o
  25   5  12        630.12        624.93       218.06 o
  27   5  12        213.21       -281.43       314.16 o
 -32   6  12          5.47       -292.19       292.19 o
 -30   6  12       1757.25       1602.56       349.13 o
 -28   6  12        853.32        979.46       144.69 o
 -26   6  12        523.29        571.25       210.25 o
 -24   6  12          7.67        172.29       103.66 o
 -22   6  12         50.79        194.30       132.38 o
 -20   6  12        557.04        809.60       111.38 o
 -18   6  12        957.97        675.27       113.16 o
 -16   6  12       2946.35       3087.10       170.19 o
 -14   6  12        722.70        731.97        89.43 o
 -12   6  12       5033.10       4921.53       196.20 o
 -10   6  12        762.14        672.42       115.84 o
  -8   6  12       5326.26       5166.97       120.07 o
  -6   6  12          3.72          2.09        77.81 o
  -4   6  12       2743.73       2850.24       138.74 o
  -2   6  12        362.47        393.18       135.04 o
   0   6  12        138.81         94.14       133.44 o
   2   6  12        125.98         40.03       226.22 o
   4   6  12       6672.10       6871.90       174.65 o
   6   6  12       1228.14       1164.47       194.30 o
   8   6  12         37.43        -57.47       132.55 o
  10   6  12        494.52        157.62       180.47 o
  12   6  12        403.76        337.32       118.30 o
  14   6  12        546.45        645.62       164.88 o
  16   6  12          4.74        261.27       158.88 o
  18   6  12       1522.33       1704.17       146.60 o
  20   6  12        310.10        273.89       103.51 o
  22   6  12       2383.33       2556.90       310.07 o
  24   6  12        218.06        -99.94       256.71 o
 -31   7  12         28.58        -41.23       244.72 o
 -29   7  12         12.24        292.84       236.11 o
 -27   7  12         23.02        133.26       205.12 o
 -25   7  12        253.70        495.03       256.87 o
 -23   7  12       1603.74       1447.59       152.11 o
 -21   7  12       2152.30       2323.79       199.92 o
 -19   7  12       2892.08       2785.04       170.76 o
 -17   7  12         37.93        114.03       168.26 o
 -15   7  12       2884.67       3052.24       184.93 o
 -13   7  12        288.67        352.61       119.09 o
 -11   7  12        740.45       1314.15       156.93 o
  -9   7  12      11402.58      10594.02       211.24 o
  -7   7  12      12271.08      11961.83       260.75 o
  -5   7  12       8484.70       8426.99       226.34 o
  -3   7  12      16635.20      16310.55       258.00 o
  -1   7  12       1470.80       1462.65       116.62 o
   1   7  12       2680.48       2647.18       151.79 o
   3   7  12       2626.51       2597.27       206.80 o
   5   7  12        159.94        398.88       137.29 o
   7   7  12         55.23        210.53       170.49 o
   9   7  12       1955.78       2070.12       218.60 o
  11   7  12       3917.78       4040.79       257.73 o
  13   7  12         17.67        492.15       115.37 o
  15   7  12        238.23        241.61       186.94 o
  17   7  12         43.04        150.80       169.15 o
  19   7  12         46.03        -93.33       164.60 o
  21   7  12       1958.82       1510.70       198.90 o
  23   7  12       4034.77       3594.91       367.69 o
 -30   8  12        555.44        203.11       210.24 o
 -28   8  12       1177.63        902.24       323.75 o
 -26   8  12       1869.92       1957.63       361.28 o
 -24   8  12       3835.89       3514.63       208.56 o
 -22   8  12        156.54         69.00       117.92 o
 -20   8  12          0.14         -7.62        94.69 o
 -18   8  12        774.58        900.54       155.70 o
 -16   8  12         39.01        106.86       124.72 o
 -14   8  12       3001.08       2956.31       160.64 o
 -12   8  12        245.00        351.34        75.38 o
 -10   8  12          2.79         98.78       111.83 o
  -8   8  12        103.01         98.09       104.27 o
  -6   8  12       1058.52       1160.13       110.73 o
  -4   8  12       2001.92       2263.91       143.69 o
  -2   8  12         85.04        116.69       118.08 o
   0   8  12       3258.46       3295.34       140.79 o
   2   8  12       6724.21       7133.02       202.73 o
   4   8  12        168.12        267.90       116.62 o
   6   8  12       3586.62       3975.02       149.85 o
   8   8  12        700.48        708.84       144.83 o
  10   8  12       1010.22       1470.97       122.07 o
  12   8  12       4106.90       4334.40       252.09 o
  14   8  12       1181.55        788.35       180.96 o
  16   8  12       1853.37       2088.67       225.47 o
  18   8  12        250.78        100.54       152.16 o
  20   8  12         49.04          8.40       198.35 o
  22   8  12       1253.20       1492.49       452.13 o
 -27   9  12          9.49       -263.04       263.04 o
 -25   9  12        377.38        819.26       281.08 o
 -23   9  12        586.66       1048.34       279.97 o
 -21   9  12        130.30       -118.86       269.23 o
 -19   9  12       1285.47       1311.65       142.04 o
 -17   9  12        628.46        723.44       207.50 o
 -15   9  12         69.98        218.76       111.54 o
 -13   9  12        979.90        957.29       131.77 o
 -11   9  12       1881.50       1869.88       186.45 o
  -9   9  12         63.59         67.22       114.63 o
  -7   9  12        164.76        199.63       142.86 o
  -5   9  12        253.24        277.38       172.83 o
  -3   9  12        112.13        155.49       106.30 o
  -1   9  12         18.79         22.14        96.03 o
   1   9  12       1708.64       1797.39       115.45 o
   3   9  12       2667.70       2470.83       232.29 o
   5   9  12        195.91        296.77       116.07 o
   7   9  12        574.09        532.06       145.97 o
   9   9  12        352.28        264.37       130.91 o
  11   9  12        207.33        613.43       163.57 o
  13   9  12        359.12        424.07       173.64 o
  15   9  12          6.41         90.06       182.11 o
  17   9  12         20.25       -171.77       171.77 o
  19   9  12        149.69         60.95       279.13 o
 -24  10  12       5913.85       5722.40       533.71 o
 -22  10  12        106.02        289.38       374.62 o
 -20  10  12        327.74        400.41       315.05 o
 -18  10  12       1925.19       2004.36       154.51 o
 -16  10  12         13.40        182.08       136.87 o
 -14  10  12        981.63       1270.18       173.04 o
 -12  10  12        226.56        130.65        86.77 o
 -10  10  12        100.13        153.36       128.24 o
  -8  10  12       1680.00       1790.00       184.49 o
  -6  10  12         20.41        138.18       144.14 o
  -4  10  12       2810.34       2624.95       188.38 o
  -2  10  12        262.50        319.20       160.89 o
   0  10  12        817.61        819.45       154.90 o
   2  10  12       7862.05       8086.04       203.62 o
   4  10  12        145.23        226.20       109.58 o
   6  10  12       1432.50       1393.06       150.08 o
   8  10  12       1012.78       1092.41       291.50 o
  10  10  12         39.82       -164.40       164.40 o
  12  10  12       5722.35       6198.64       551.81 o
  14  10  12       1276.81       1376.42       274.32 o
  16  10  12       1045.64        588.05       287.78 o
 -21  11  12        119.30        140.92       273.56 o
 -19  11  12        791.07        863.44       308.94 o
 -17  11  12        587.48        393.91       153.17 o
 -15  11  12        319.44        264.54       347.41 o
 -13  11  12       2593.45       2606.54       372.29 o
 -11  11  12       2168.16       1802.53       357.80 o
  -9  11  12        215.00         19.93       132.80 o
  -7  11  12        968.35       1009.62       132.31 o
  -5  11  12         60.63         10.46       207.71 o
  -3  11  12        888.90        966.95       295.50 o
  -1  11  12        257.35        229.70       200.98 o
   1  11  12        625.88        336.82       199.33 o
   3  11  12         49.42        -12.07       224.56 o
   5  11  12       1102.62       1470.99       132.85 o
   7  11  12        612.36        414.98       199.16 o
   9  11  12        175.70        115.66       330.07 o
  11  11  12          3.22       -188.44       188.44 o
 -14  12  12       2952.24       3393.35       335.36 o
 -12  12  12        175.13          2.93       179.74 o
 -10  12  12        482.66       1155.12       270.55 o
  -8  12  12       8502.22       8989.13       567.10 o
  -6  12  12        123.42        -32.08       249.92 o
  -4  12  12       6716.65       6743.99       280.17 o
  -2  12  12       2020.27       1947.86       236.00 o
   0  12  12          0.03       -216.61       216.61 o
   2  12  12       1516.32       1992.69       212.03 o
   4  12  12       1588.94       1343.45       237.55 o
   6  12  12          6.82         83.75       295.69 o
 -37   1  13       1487.16       1137.07       247.74 o
 -35   1  13       7471.91       7550.94       257.93 o
 -33   1  13         50.05          5.81       142.33 o
 -31   1  13         81.03        219.83       135.35 o
 -29   1  13        845.76        789.96       268.18 o
 -27   1  13        629.23        271.64       118.13 o
 -25   1  13      15627.29      15704.46       223.75 o
 -23   1  13       2861.95       2687.79       135.15 o
 -21   1  13       1303.33       1122.92       168.60 o
 -19   1  13      11564.27      11211.54       243.95 o
 -17   1  13       1141.67        872.63       158.16 o
 -15   1  13      11416.34      11015.59       204.79 o
 -13   1  13      12665.18      12823.74       201.49 o
 -11   1  13          3.30         -6.32       118.11 o
  -9   1  13       3327.73       3367.73       178.05 o
  -7   1  13         46.79        -37.81       111.67 o
  -5   1  13      17071.68      16583.61       245.41 o
  -3   1  13       1870.46       1847.93        97.47 o
  -1   1  13       3030.76       2900.77       102.46 o
   1   1  13      43863.41      43671.22       440.93 o
   3   1  13       8748.21       8249.35       191.86 o
   5   1  13      17648.98      17026.61       296.75 o
   7   1  13       5128.48       4934.83       203.58 o
   9   1  13       2346.16       2203.10       135.26 o
  11   1  13       8836.12       8958.98       187.28 o
  13   1  13        674.65        524.69       110.21 o
  15   1  13       8775.82       8505.47       264.61 o
  17   1  13       6436.82       6438.92       208.82 o
  19   1  13         53.47         95.09       116.03 o
  21   1  13       1071.02        645.30       109.26 o
  23   1  13       3964.04       3463.06       155.19 o
  25   1  13        371.06        282.30       167.84 o
  27   1  13        293.53       -257.44       257.44 o
 -36   2  13       1355.04       1990.55       221.71 o
 -34   2  13       3648.94       3761.33       254.04 o
 -32   2  13          0.17          7.32       114.05 o
 -30   2  13        523.87        356.00       165.73 o
 -28   2  13        698.92        845.92       138.01 o
 -26   2  13        938.50        835.30       151.73 o
 -24   2  13         74.49        318.19       145.47 o
 -22   2  13       1640.56       1793.63       185.02 o
 -20   2  13       4398.90       4075.28       189.77 o
 -18   2  13       1540.12       1433.58       182.36 o
 -16   2  13      11169.62      11000.85       199.60 o
 -14   2  13       2628.56       2835.64       159.66 o
 -12   2  13       5166.33       5311.02       143.14 o
 -10   2  13        270.76         71.47       111.61 o
  -8   2  13        808.55        817.66       177.15 o
  -6   2  13         41.31         37.63       128.25 o
  -4   2  13      13824.19      13870.52       219.88 o
  -2   2  13        244.94        272.59       126.77 o
   0   2  13       6392.01       6147.98       179.19 o
   2   2  13        195.99         37.89       184.82 o
   4   2  13      21825.57      22038.33       279.18 o
   6   2  13          1.93         37.45       125.19 o
   8   2  13        475.15        643.04       150.31 o
  10   2  13       1165.62       1433.31       167.12 o
  12   2  13          9.70         16.57       108.69 o
  14   2  13       2957.52       3194.56       134.62 o
  16   2  13        210.62        245.45       126.26 o
  18   2  13        383.16        401.94       121.03 o
  20   2  13        667.18        319.61       217.58 o
  22   2  13       6763.92       6999.07       233.08 o
  24   2  13        223.08        299.80       162.64 o
  26   2  13       1593.64       1115.80       427.93 o
  28   2  13         75.50       -172.70       464.39 o
 -35   3  13       5944.26       5930.96       419.25 o
 -33   3  13       1950.69       2014.46       304.85 o
 -31   3  13         64.50         50.69       110.26 o
 -29   3  13         18.58        229.76       118.51 o
 -27   3  13          1.12        -78.67       117.62 o
 -25   3  13        507.40        462.45       179.98 o
 -23   3  13       4201.69       4249.96       142.54 o
 -21   3  13       6284.63       6401.33       147.28 o
 -19   3  13        409.05        265.27       109.40 o
 -17   3  13       7497.65       7716.98       277.13 o
 -15   3  13       3229.41       3767.56       134.34 o
 -13   3  13       1618.87       2274.05       246.92 o
 -11   3  13        836.49        794.60       167.51 o
  -9   3  13      25979.70      26110.80       323.54 o
  -7   3  13       2559.15       2592.40       134.52 o
  -5   3  13       8256.10       8669.90       160.16 o
  -3   3  13       8757.48       8792.33       204.43 o
  -1   3  13       1557.29       1493.64        90.53 o
   1   3  13        162.73        239.96       128.58 o
   3   3  13        156.77        364.65       121.78 o
   5   3  13       3077.82       2712.45       141.55 o
   7   3  13        266.52        121.92       100.13 o
   9   3  13       2898.22       3317.41       228.48 o
  11   3  13       1800.15       2083.83       190.16 o
  13   3  13        317.74        725.16       197.88 o
  15   3  13       1491.84       1320.93       167.98 o
  17   3  13        453.65        532.53       120.96 o
  19   3  13         14.09       -117.26       117.26 o
  21   3  13       6035.53       6480.61       205.49 o
  23   3  13       1679.67       1629.48       156.17 o
  25   3  13       1461.21       1594.04       187.03 o
  27   3  13        351.76        -18.84       150.06 o
 -34   4  13          6.00       -181.45       181.45 o
 -32   4  13        132.87       -161.69       161.69 o
 -30   4  13       3813.01       3477.38       309.34 o
 -28   4  13          2.36        187.11       119.25 o
 -26   4  13       9345.16       9825.68       210.62 o
 -24   4  13       5793.87       5888.48       155.62 o
 -22   4  13       2432.79       2233.73       136.85 o
 -20   4  13          2.26         95.01       114.21 o
 -18   4  13      10155.38      10113.65       173.96 o
 -16   4  13       1961.82       2139.78       148.28 o
 -14   4  13      11977.54      12720.45       296.05 o
 -12   4  13       1074.96       1083.14       157.17 o
 -10   4  13         27.34        246.78       142.50 o
  -8   4  13       3552.57       3623.19       161.25 o
  -6   4  13       1222.16       1071.02       186.46 o
  -4   4  13       2838.16       2766.95       121.03 o
  -2   4  13        735.41        662.23       157.34 o
   0   4  13      14522.73      15026.77       237.99 o
   2   4  13       4858.66       5039.96       209.22 o
   4   4  13        372.87        520.20       153.01 o
   6   4  13       5234.57       5304.60       217.56 o
   8   4  13        475.71        759.65       132.98 o
  10   4  13        693.80        699.45       215.25 o
  12   4  13       4749.69       5108.45       201.52 o
  14   4  13       1110.24       1318.71       221.43 o
  16   4  13       3484.11       3919.25       228.25 o
  18   4  13       3039.48       3326.84       188.90 o
  20   4  13         58.18       -127.58       127.58 o
  22   4  13       2106.37       2462.48       232.54 o
  24   4  13        959.18       1424.12       231.75 o
  26   4  13         25.17        -70.28       376.88 o
 -33   5  13         19.07        306.88       539.58 o
 -31   5  13       1137.99       1110.14       211.91 o
 -29   5  13        428.85        365.35       147.91 o
 -27   5  13        274.76        689.97       254.35 o
 -25   5  13       4050.95       4239.06       223.90 o
 -23   5  13        817.62        654.73       227.27 o
 -21   5  13        415.59        650.24       137.65 o
 -19   5  13        167.79        242.40       145.49 o
 -17   5  13        501.21        449.84       213.24 o
 -15   5  13        675.55        490.06       147.15 o
 -13   5  13       2971.14       3244.13       121.00 o
 -11   5  13        993.90       1211.14       174.17 o
  -9   5  13          2.21        109.27       106.20 o
  -7   5  13        230.94        443.92       115.12 o
  -5   5  13        136.20         19.38        89.80 o
  -3   5  13         30.65         68.98       119.09 o
  -1   5  13         10.67        -20.30       142.88 o
   1   5  13          1.79       -144.08       144.08 o
   3   5  13        510.54        687.81       167.64 o
   5   5  13        126.13        130.02       195.32 o
   7   5  13        990.42       1155.29       165.92 o
   9   5  13       1481.39       1437.75       155.16 o
  11   5  13         21.10         96.15       123.28 o
  13   5  13        647.39        641.09       127.95 o
  15   5  13        357.50        570.61       121.07 o
  17   5  13        405.34        375.08       114.86 o
  19   5  13        539.34        231.07       166.48 o
  21   5  13        179.11        226.51       210.96 o
  23   5  13         94.36         96.76       241.45 o
  25   5  13        130.38        333.58       237.81 o
 -32   6  13         39.72       -268.37       268.37 o
 -30   6  13        166.80        661.76       153.33 o
 -28   6  13        321.00        477.27       164.94 o
 -26   6  13       3782.77       4460.38       230.46 o
 -24   6  13       2065.78       2253.00       138.38 o
 -22   6  13         77.82        160.08       207.86 o
 -20   6  13        371.22        252.13        81.55 o
 -18   6  13        998.00       1006.57        95.16 o
 -16   6  13       3569.28       3504.24       180.49 o
 -14   6  13       5576.96       5976.78       150.01 o
 -12   6  13          1.86         63.35       149.24 o
 -10   6  13       2327.34       2367.66       206.15 o
  -8   6  13       1401.90       1667.02       124.79 o
  -6   6  13       2562.88       2584.33       154.06 o
  -4   6  13      11005.28      11296.55       183.20 o
  -2   6  13       3685.90       3527.38       153.45 o
   0   6  13       5824.62       5867.37       183.33 o
   2   6  13       2888.25       2767.40       159.30 o
   4   6  13         59.03         31.45       171.80 o
   6   6  13       6902.35       7038.58       234.38 o
   8   6  13       1849.78       2074.10       225.56 o
  10   6  13        250.60        390.75       190.12 o
  12   6  13       1532.60       1682.87       180.92 o
  14   6  13        161.10        242.36       193.84 o
  16   6  13       3986.09       4205.23       201.52 o
  18   6  13        338.87        361.88       229.85 o
  20   6  13        883.55        203.58       216.84 o
  22   6  13       1669.72       2172.80       243.80 o
  24   6  13        201.57        -43.55       246.97 o
 -31   7  13         87.87       -131.08       378.44 o
 -29   7  13          1.67        418.57       273.02 o
 -27   7  13        119.10       -168.23       168.23 o
 -25   7  13         26.58        113.13       152.60 o
 -23   7  13        601.29        418.83       207.53 o
 -21   7  13          9.41         40.11       120.60 o
 -19   7  13        118.10        143.23        99.05 o
 -17   7  13       1470.00       1412.45       125.85 o
 -15   7  13        225.77        150.73       158.84 o
 -13   7  13       3831.51       4030.65       259.56 o
 -11   7  13       1512.59       1753.63       141.97 o
  -9   7  13       3904.06       3631.55       105.84 o
  -7   7  13        133.54        189.20        78.04 o
  -5   7  13       7940.81       7999.62       221.01 o
  -3   7  13          6.84         13.20       167.92 o
  -1   7  13          1.41        127.95        99.15 o
   1   7  13         12.21        328.24       178.00 o
   3   7  13        220.24        -54.07       106.68 o
   5   7  13          1.93        155.97       181.76 o
   7   7  13         18.94        252.36       197.93 o
   9   7  13          7.21       -114.28       114.28 o
  11   7  13       2212.16       2212.48       147.06 o
  13   7  13         73.22       -135.33       135.33 o
  15   7  13       1269.82       1460.33       246.81 o
  17   7  13         54.88        602.36       170.35 o
  19   7  13        209.37        542.13       352.07 o
  21   7  13        781.07        806.24       257.82 o
 -28   8  13         33.35       -115.04       182.27 o
 -26   8  13          3.45       -130.81       262.37 o
 -24   8  13        790.13        698.22       160.16 o
 -22   8  13       3128.19       3151.47       176.17 o
 -20   8  13       2390.46       2461.65       132.16 o
 -18   8  13        609.75        786.13       111.03 o
 -16   8  13       1870.50       2034.18       169.52 o
 -14   8  13         39.67        127.40       131.65 o
 -12   8  13        565.14        394.80       153.27 o
 -10   8  13       2278.80       2613.85       193.68 o
  -8   8  13       2240.00       2115.57       115.71 o
  -6   8  13        674.25        546.78        87.03 o
  -4   8  13      13894.32      14001.80       206.80 o
  -2   8  13       2161.55       1914.17       204.47 o
   0   8  13        245.03        131.87       169.56 o
   2   8  13        794.44        701.73       131.17 o
   4   8  13        341.99        108.56       108.22 o
   6   8  13       1184.10       1364.71       159.20 o
   8   8  13        617.07       1029.85       129.74 o
  10   8  13       1009.67       1174.70       195.60 o
  12   8  13        184.00       -114.45       165.51 o
  14   8  13        330.17         68.04       164.28 o
  16   8  13        723.32        928.06       339.84 o
  18   8  13         14.30       -269.33       269.33 o
  20   8  13        749.44        344.54       491.02 o
 -25   9  13      11403.55      12263.03       459.38 o
 -23   9  13        177.50        576.02       148.33 o
 -21   9  13       2659.44       2721.07       304.25 o
 -19   9  13        801.76       1085.20       293.22 o
 -17   9  13       1252.14       1391.26       218.19 o
 -15   9  13       2304.31       2436.55        97.61 o
 -13   9  13       1934.50       2147.01       163.62 o
 -11   9  13       1133.47       1147.09       177.09 o
  -9   9  13          0.16        -33.61       123.54 o
  -7   9  13          6.61         43.45       105.74 o
  -5   9  13       3949.75       4176.43       146.58 o
  -3   9  13         51.67         80.39       124.70 o
  -1   9  13         76.20        217.05       129.25 o
   1   9  13       7607.33       7671.74       248.94 o
   3   9  13        189.55        453.79       100.84 o
   5   9  13       5257.40       5229.21       236.22 o
   7   9  13        602.72        618.29       200.60 o
   9   9  13       3718.39       3463.50       178.44 o
  11   9  13       2040.98       2007.29       240.37 o
  13   9  13       4115.08       4289.30       297.23 o
  15   9  13        774.59       1749.18       341.22 o
  17   9  13       2026.30       1248.18       620.44 o
 -22  10  13         22.94         -9.27       228.15 o
 -20  10  13       1077.91       1015.08       151.05 o
 -18  10  13       1176.95       1481.61       167.51 o
 -16  10  13        104.33        410.99       138.12 o
 -14  10  13       2930.90       2838.10       296.19 o
 -12  10  13       1542.16       1383.34       136.59 o
 -10  10  13         44.43        368.23       408.70 o
  -8  10  13        448.74        464.29       118.78 o
  -6  10  13        133.84        116.48       139.89 o
  -4  10  13        710.52        652.50       113.20 o
  -2  10  13        149.57        265.21       105.75 o
   0  10  13        956.20        924.93       136.46 o
   2  10  13        278.73        326.84       226.63 o
   4  10  13       1865.00       1430.07       154.96 o
   6  10  13        434.81        319.87       200.47 o
   8  10  13        587.38        686.18       192.02 o
  10  10  13          0.19          4.35       176.71 o
  12  10  13       1398.89       1677.09       335.64 o
  14  10  13       1295.13       1543.13       282.03 o
 -19  11  13       2452.20       2316.34       330.20 o
 -17  11  13        387.32        137.42       197.91 o
 -15  11  13       3906.12       3304.12       343.67 o
 -13  11  13        264.28        205.45       238.41 o
 -11  11  13        100.37         62.73       246.66 o
  -9  11  13       1282.53       1406.81       215.70 o
  -7  11  13         14.54        -12.95       183.66 o
  -5  11  13       2249.87       2948.77       573.54 o
  -3  11  13       3248.67       3192.97       406.70 o
  -1  11  13         29.01         56.56       235.59 o
   1  11  13        858.16       1029.52       263.36 o
   3  11  13       1649.55       1791.51       328.99 o
   5  11  13        602.51        836.78       244.23 o
   7  11  13       2457.29       2024.48       234.01 o
   9  11  13        715.39        841.02       822.16 o
 -10  12  13        307.19        489.72       468.10 o
  -8  12  13        532.59        894.48       252.87 o
  -6  12  13         59.85       -317.84       323.76 o
  -4  12  13       1103.75       1158.86       212.14 o
  -2  12  13        125.81       -101.70       194.54 o
   0  12  13         17.04       -283.86       283.86 o
   2  12  13        191.82         30.85       336.62 o
 -36   0  14       1230.68       1324.82       346.42 o
 -34   0  14         31.86        568.32       268.30 o
 -32   0  14       3123.53       2913.81       237.16 o
 -30   0  14       1420.14       2014.78       178.73 o
 -28   0  14          1.15        -65.10       181.43 o
 -26   0  14      10721.04      11327.43       265.11 o
 -24   0  14       3311.35       3899.87       344.69 o
 -22   0  14       5366.60       5592.70       199.62 o
 -20   0  14       1423.65        783.11       133.27 o
 -18   0  14       2533.17       2764.31       211.52 o
 -16   0  14       2897.41       3302.84       185.61 o
 -14   0  14       6016.60       5920.68       307.19 o
 -12   0  14       6370.71       6064.14       256.78 o
 -10   0  14        961.34       1193.07       166.54 o
  -8   0  14       6963.04       6244.99       222.89 o
  -6   0  14       7724.51       8040.19       229.08 o
  -4   0  14        497.04        639.21       136.22 o
  -2   0  14       5319.20       5310.86       344.57 o
   0   0  14      11768.32      12460.64       356.79 o
   2   0  14        296.30        413.69       282.89 o
   4   0  14       7136.07       7261.41       235.94 o
   6   0  14      18357.12      17489.05       345.28 o
   8   0  14       5292.18       4548.86       254.63 o
  10   0  14        403.82        300.46       313.20 o
  12   0  14       9213.86       9349.75       297.81 o
  14   0  14       4879.47       4446.70       241.46 o
  16   0  14      11323.66      11227.24       469.97 o
  18   0  14        383.08        771.45       343.62 o
  20   0  14        108.60       -135.38       320.48 o
  22   0  14       1060.62       1411.97       282.89 o
  24   0  14        439.21        561.88       171.01 o
  26   0  14         35.59       -232.39       232.39 o
 -35   1  14       1773.67       1582.73       304.02 o
 -33   1  14         67.89        292.43       208.79 o
 -31   1  14       1458.88       1638.93       206.22 o
 -29   1  14       1056.19       1116.96       200.10 o
 -27   1  14         21.88         40.97       120.48 o
 -25   1  14         22.30        284.51        97.13 o
 -23   1  14         23.83        -85.91        85.91 o
 -21   1  14       1279.98       1570.64       137.51 o
 -19   1  14        582.95        573.81       104.80 o
 -17   1  14       4187.97       4673.35       271.20 o
 -15   1  14       1569.75       1552.39       112.19 o
 -13   1  14       4382.83       4356.99       180.59 o
 -11   1  14       1861.01       2130.08       113.09 o
  -9   1  14       4973.11       5053.99       135.28 o
  -7   1  14       1210.35       1100.16       132.50 o
  -5   1  14       6482.44       6706.46       150.25 o
  -3   1  14        841.69        889.61       179.62 o
  -1   1  14       1471.08       1234.58       120.57 o
   1   1  14        137.56        239.78       125.12 o
   3   1  14       9225.36       8725.61       165.04 o
   5   1  14        135.98        322.79       150.37 o
   7   1  14       2699.57       2843.24       191.43 o
   9   1  14        155.90        311.38       128.46 o
  11   1  14        178.37         70.83       193.26 o
  13   1  14       4231.08       4422.71       240.26 o
  15   1  14         81.37        231.13       171.86 o
  17   1  14        625.09        488.84       177.53 o
  19   1  14        134.54        383.48       340.44 o
  21   1  14       2856.95       2981.95       245.88 o
  23   1  14        365.06        141.39       226.64 o
  25   1  14       2370.51       1995.23       269.44 o
 -34   2  14       1213.84        772.42       356.35 o
 -32   2  14        954.95        910.76       202.94 o
 -30   2  14          3.24         95.76       112.17 o
 -28   2  14        157.91        135.39       119.92 o
 -26   2  14        831.12        590.92       121.20 o
 -24   2  14       4927.15       4812.66       143.28 o
 -22   2  14        154.85        365.33       135.19 o
 -20   2  14        602.12        706.54       158.82 o
 -18   2  14        461.51        469.23       101.67 o
 -16   2  14      12730.77      12930.86       242.30 o
 -14   2  14       4472.09       4596.46       202.50 o
 -12   2  14          1.38        185.43        89.90 o
 -10   2  14       8120.51       8214.40       162.05 o
  -8   2  14      10770.12      11021.62       272.89 o
  -6   2  14      16655.55      16858.13       237.05 o
  -4   2  14      19806.44      19405.79       268.05 o
  -2   2  14       2375.16       2080.65       114.64 o
   0   2  14       8047.05       7530.89       194.37 o
   2   2  14      10160.91      10079.42       184.01 o
   4   2  14       3380.33       3209.94       148.39 o
   6   2  14       6220.86       6623.77       169.07 o
   8   2  14       1047.41        953.44       169.62 o
  10   2  14       3517.07       3225.76       202.95 o
  12   2  14        337.90        169.75       160.97 o
  14   2  14        802.92        723.14       123.86 o
  16   2  14        936.55        849.13       165.79 o
  18   2  14         25.10        -61.35       193.00 o
  20   2  14       1743.37       1807.98       318.59 o
  22   2  14       2940.06       2976.31       242.95 o
  24   2  14        380.02        231.43       216.24 o
  26   2  14       1451.69       1372.28       309.24 o
 -35   3  14       2307.17       2769.64       289.57 o
 -33   3  14        166.18        116.76       213.28 o
 -31   3  14          0.89        223.38       255.97 o
 -29   3  14         12.07        109.42       193.48 o
 -27   3  14       4111.04       4280.20       151.84 o
 -25   3  14       2153.72       2581.25       143.56 o
 -23   3  14         87.84        132.84        82.12 o
 -21   3  14        424.41        442.75        91.59 o
 -19   3  14       1750.07       2138.92       106.83 o
 -17   3  14       3494.32       3439.13       141.67 o
 -15   3  14       7529.17       7699.91       247.13 o
 -13   3  14        554.97        802.16       101.97 o
 -11   3  14        251.72        374.37       134.55 o
  -9   3  14         22.64        278.02       207.97 o
  -7   3  14       1187.13       1021.28       133.58 o
  -5   3  14       8787.39       8931.39       168.78 o
  -3   3  14        932.15        602.26       123.10 o
  -1   3  14        441.27        792.63       113.40 o
   1   3  14       5932.79       5835.04       168.07 o
   3   3  14       2042.29       1938.70       174.03 o
   5   3  14       3530.28       3024.35       172.35 o
   7   3  14       5028.77       5290.58       307.54 o
   9   3  14        181.66        410.87       136.77 o
  11   3  14        271.17        184.97       135.26 o
  13   3  14         79.54        288.39       205.63 o
  15   3  14       1578.57       1354.23       132.63 o
  17   3  14        408.01        431.20       137.99 o
  19   3  14         65.05         65.33       162.40 o
  21   3  14       1865.96       1502.07       274.38 o
  23   3  14        779.82        546.12       207.71 o
  25   3  14       1692.51       2012.38       179.59 o
 -34   4  14       1669.97       1880.85       365.37 o
 -32   4  14          1.10        281.12       187.46 o
 -30   4  14        219.39        294.33       150.19 o
 -28   4  14        192.59        175.53       172.39 o
 -26   4  14       1799.58       2135.71       173.04 o
 -24   4  14       1789.91       2019.26       178.08 o
 -22   4  14        258.23        494.62       131.75 o
 -20   4  14          0.16       -105.20       105.20 o
 -18   4  14        764.26        664.46       143.74 o
 -16   4  14       5603.72       5791.86       261.45 o
 -14   4  14       4886.07       4859.50       188.58 o
 -12   4  14       2694.94       2651.61       138.49 o
 -10   4  14       2755.47       2582.57       156.76 o
  -8   4  14       3056.18       3291.80       222.88 o
  -6   4  14       2651.37       2729.00       147.55 o
  -4   4  14       2799.29       3105.14       123.70 o
  -2   4  14        592.57        408.94        84.88 o
   0   4  14          0.28        258.46       198.66 o
   2   4  14       1275.40       1596.20       171.26 o
   4   4  14         71.40         60.13       124.54 o
   6   4  14        605.95        626.42       182.63 o
   8   4  14        889.15       1145.68       127.32 o
  10   4  14        322.51        211.69       213.07 o
  12   4  14        558.10        720.39       110.72 o
  14   4  14         12.75         53.34       141.91 o
  16   4  14         17.33        268.87       271.85 o
  18   4  14         30.88        -62.36       165.45 o
  20   4  14       2263.64       2605.65       371.34 o
  22   4  14        679.08        967.70       168.51 o
  24   4  14        396.23        524.39       249.93 o
 -33   5  14        408.74        642.90       309.25 o
 -31   5  14        388.17        383.70       273.97 o
 -29   5  14       1799.80       1697.83       387.22 o
 -27   5  14       3702.29       3938.56       185.57 o
 -25   5  14       6899.74       6128.26       405.10 o
 -23   5  14         36.13        105.63       120.62 o
 -21   5  14       3078.52       2932.29       142.39 o
 -19   5  14        193.20        171.09       152.58 o
 -17   5  14        170.54        173.46       131.63 o
 -15   5  14       7137.90       7154.35       194.01 o
 -13   5  14       5295.64       5688.44       195.67 o
 -11   5  14        461.20        445.81       138.57 o
  -9   5  14         26.40        297.67       168.11 o
  -7   5  14         67.99        200.96       172.38 o
  -5   5  14       4552.06       4727.74       188.29 o
  -3   5  14       2778.68       2972.71       153.13 o
  -1   5  14       3890.32       3838.66       144.86 o
   1   5  14         21.29       -109.19       131.22 o
   3   5  14       2177.98       2058.39       138.95 o
   5   5  14       8260.47       8578.20       204.96 o
   7   5  14       1658.41       2188.33       225.15 o
   9   5  14        359.09        212.96       126.05 o
  11   5  14       3443.75       3479.43       195.31 o
  13   5  14       1657.69       1805.33       148.24 o
  15   5  14       7649.98       8049.08       244.14 o
  17   5  14       5853.68       5287.36       223.24 o
  19   5  14          0.34        -34.60       175.83 o
  21   5  14         97.98        -89.03       203.39 o
  23   5  14        578.93       1013.85       206.41 o
 -32   6  14        393.66        651.40       595.79 o
 -30   6  14        370.09        178.82       194.60 o
 -28   6  14        385.49        511.47       201.73 o
 -26   6  14       2262.72       2115.17       159.39 o
 -24   6  14          0.72         96.55       141.56 o
 -22   6  14         99.56         95.98        99.63 o
 -20   6  14        137.90         75.61       117.19 o
 -18   6  14         23.44        282.50       110.65 o
 -16   6  14       1352.80       1332.95       104.02 o
 -14   6  14       1959.67       1704.70       166.17 o
 -12   6  14       4802.28       4931.72       136.86 o
 -10   6  14       3589.63       3758.50       177.05 o
  -8   6  14       7857.86       8307.57       221.80 o
  -6   6  14       9259.76       9287.64       162.08 o
  -4   6  14        673.52        968.56        99.66 o
  -2   6  14       7389.63       7408.22       266.28 o
   0   6  14         42.83       -101.03       101.03 o
   2   6  14       1294.60        995.67       210.84 o
   4   6  14         24.24        394.62       108.45 o
   6   6  14       2489.75       2302.81       178.61 o
   8   6  14        595.39        344.36       223.68 o
  10   6  14         19.61        218.47       164.90 o
  12   6  14       1444.71       1901.26       271.62 o
  14   6  14       1116.18       1049.57       264.16 o
  16   6  14        206.75        187.61       309.03 o
  18   6  14        214.09        319.23       339.42 o
  20   6  14        403.70        269.24       166.99 o
  22   6  14       1411.41       1292.82       476.40 o
 -29   7  14          1.75        306.41       285.45 o
 -27   7  14        133.89       -136.93       145.81 o
 -25   7  14       1240.78       1359.69       143.49 o
 -23   7  14        848.35        925.40       131.21 o
 -21   7  14        481.69        606.32       117.82 o
 -19   7  14        150.77        235.37       160.70 o
 -17   7  14       3093.08       3583.62       125.18 o
 -15   7  14       3762.07       4001.66       245.48 o
 -13   7  14        471.92        553.11       164.59 o
 -11   7  14          6.24        -34.40        94.09 o
  -9   7  14       5339.90       5186.29       152.86 o
  -7   7  14       1066.55       1143.79       102.73 o
  -5   7  14      27292.38      27180.72       341.10 o
  -3   7  14       1763.17       1672.79       191.09 o
  -1   7  14       1967.60       1672.14       175.07 o
   1   7  14        590.29        332.44       130.79 o
   3   7  14         26.64        235.45       141.36 o
   5   7  14       2491.95       2639.35       160.16 o
   7   7  14        688.98        529.30       153.66 o
   9   7  14        347.15        379.63       188.68 o
  11   7  14        373.70         91.20       172.36 o
  13   7  14        241.93        243.19       185.12 o
  15   7  14       1074.16       1387.02       370.45 o
  17   7  14         23.17        -73.90       273.80 o
  19   7  14        491.61        753.56       695.48 o
 -28   8  14        161.69        439.20       439.56 o
 -26   8  14       4415.70       4823.37       342.94 o
 -24   8  14        342.18        998.10       360.84 o
 -22   8  14       1067.09       1345.87       170.93 o
 -20   8  14          2.90        169.50       132.93 o
 -18   8  14         99.33       -112.02       134.06 o
 -16   8  14        923.69        907.66       122.64 o
 -14   8  14        564.72        494.35        92.56 o
 -12   8  14         75.16        164.72        83.61 o
 -10   8  14        286.44        105.27       105.62 o
  -8   8  14        164.55        125.56       146.39 o
  -6   8  14       1517.36       1464.47       144.93 o
  -4   8  14        190.31       -107.63       107.63 o
  -2   8  14        427.85        636.69       181.21 o
   0   8  14       1936.86       2226.89       124.45 o
   2   8  14        585.88        422.09       203.84 o
   4   8  14       2245.27       2335.74       150.78 o
   6   8  14        713.80        926.19       168.67 o
   8   8  14       1943.56       2275.43       209.32 o
  10   8  14         93.77         62.45       152.97 o
  12   8  14       2529.77       2714.16       321.72 o
  14   8  14        411.26        372.23       280.59 o
  16   8  14        996.84        673.10       205.81 o
  18   8  14        199.64        166.75       267.01 o
 -25   9  14       1092.90       1027.17       389.76 o
 -23   9  14        175.68         62.53       164.12 o
 -21   9  14         33.05        210.41       149.30 o
 -19   9  14        194.51         18.89       245.07 o
 -17   9  14       1186.00       1267.28       139.46 o
 -15   9  14       2931.10       2354.06       223.77 o
 -13   9  14        325.11        332.15       139.79 o
 -11   9  14        524.19        485.70       187.85 o
  -9   9  14        242.67        -61.60       113.45 o
  -7   9  14        458.67        407.90       123.84 o
  -5   9  14          3.53         64.38        84.48 o
  -3   9  14        319.73         66.24       178.64 o
  -1   9  14         74.48         19.27       110.43 o
   1   9  14        967.04        943.19       169.37 o
   3   9  14         31.39        280.09       193.60 o
   5   9  14       2211.57       2185.95       165.76 o
   7   9  14       1286.48        736.99       193.10 o
   9   9  14         24.23       -154.23       154.23 o
  11   9  14        104.16        540.09       283.51 o
  13   9  14        461.95        999.73       348.44 o
  15   9  14        476.07        -14.46       209.15 o
 -20  10  14        167.41       -172.09       172.09 o
 -18  10  14         47.97       -183.46       386.74 o
 -16  10  14       1681.58       2048.40       249.13 o
 -14  10  14        918.14       1350.36       232.49 o
 -12  10  14          8.89        -93.79       172.87 o
 -10  10  14         79.19        273.21       133.87 o
  -8  10  14        117.80        282.86       253.86 o
  -6  10  14       1002.32       1075.64       386.41 o
  -4  10  14       1139.82       1477.90       374.64 o
  -2  10  14        459.95        483.52       244.96 o
   0  10  14        711.70       1012.13       183.06 o
   2  10  14        193.42        505.80       400.65 o
   4  10  14       2600.03       2606.52       351.54 o
   6  10  14        739.38        486.56       157.28 o
   8  10  14        120.97       -165.96       280.37 o
  10  10  14        664.02        331.78       294.06 o
  12  10  14       1755.69       1742.11       277.57 o
 -15  11  14        434.78        944.04       395.51 o
 -13  11  14       3714.23       3510.09       222.31 o
 -11  11  14         95.12        126.81       125.13 o
  -9  11  14       1994.46       1738.39       556.46 o
  -7  11  14         70.70        -32.78       409.08 o
  -5  11  14       1803.72       1828.47       208.71 o
  -3  11  14        193.39        416.61       477.08 o
  -1  11  14        942.29       1256.99       286.74 o
   1  11  14          8.28        -54.36       161.29 o
   3  11  14        426.15        590.16       248.15 o
   5  11  14         62.11        303.16       250.90 o
 -35   1  15        233.26       -217.67       217.67 o
 -33   1  15       2919.71       2998.62       223.71 o
 -31   1  15         14.21        409.75       201.67 o
 -29   1  15          3.72        -36.92       136.29 o
 -27   1  15       3321.86       3586.87       152.68 o
 -25   1  15       2649.55       2577.32       175.07 o
 -23   1  15       3470.40       3514.41       136.11 o
 -21   1  15        652.25        580.78       156.88 o
 -19   1  15       5891.49       5817.56       203.43 o
 -17   1  15       6312.76       6437.09       215.99 o
 -15   1  15      13070.93      12367.79       208.86 o
 -13   1  15         84.97         58.76       107.70 o
 -11   1  15         31.58        119.04       118.84 o
  -9   1  15         10.17        -86.51       138.31 o
  -7   1  15       9814.85      10813.60       298.33 o
  -5   1  15       7093.28       6947.38       230.40 o
  -3   1  15       1652.69       1436.53       104.75 o
  -1   1  15       5334.17       4920.40       127.70 o
   1   1  15       4076.38       3934.68       194.86 o
   3   1  15       8754.10       9129.55       207.06 o
   5   1  15      26666.93      26147.65       316.12 o
   7   1  15        170.15        -97.71        97.71 o
   9   1  15        378.45        371.35       167.13 o
  11   1  15       2563.33       2437.19       131.61 o
  13   1  15         55.54        427.03       175.51 o
  15   1  15       5009.80       5532.05       189.29 o
  17   1  15        405.98        621.51       196.16 o
  19   1  15         30.85        -61.79       239.80 o
  21   1  15        166.54        259.05       237.27 o
  23   1  15        226.33        690.55       279.08 o
  25   1  15        687.34        501.80       275.30 o
 -34   2  15        150.88        192.58       205.73 o
 -32   2  15       3480.38       3651.75       214.91 o
 -30   2  15        866.12        916.12       157.05 o
 -28   2  15         13.70        -77.60       203.30 o
 -26   2  15         69.64          2.13       145.56 o
 -24   2  15        671.03        427.43       108.54 o
 -22   2  15        168.35        115.80       122.64 o
 -20   2  15         53.67         18.50       110.14 o
 -18   2  15       1262.48        965.65       163.29 o
 -16   2  15       3009.49       3487.11       174.72 o
 -14   2  15        731.57        908.89       121.08 o
 -12   2  15         18.37        194.92       111.04 o
 -10   2  15        414.94        486.24       130.90 o
  -8   2  15         45.82        -85.38       135.08 o
  -6   2  15       4831.84       5077.72       141.16 o
  -4   2  15       5092.04       5235.49       168.07 o
  -2   2  15        173.44        305.77       158.29 o
   0   2  15       2624.63       2765.33       117.92 o
   2   2  15       1430.45       1929.52       116.12 o
   4   2  15       1634.58       1518.74       168.68 o
   6   2  15       9019.16       8726.61       214.61 o
   8   2  15       1427.58       1603.13       170.18 o
  10   2  15         88.07       -129.71       129.71 o
  12   2  15        311.93        540.32       169.15 o
  14   2  15        267.87        191.46       140.06 o
  16   2  15        236.09        519.33       151.05 o
  18   2  15         12.28         30.09       286.47 o
  20   2  15        840.91        612.91       325.14 o
  22   2  15       1152.19       1499.68       183.09 o
  24   2  15       1005.28        811.85       260.17 o
 -33   3  15       1026.68        834.04       211.75 o
 -31   3  15       1893.13       1694.45       320.12 o
 -29   3  15         38.38       -122.62       122.62 o
 -27   3  15        142.21        118.47       107.61 o
 -25   3  15        716.84        688.27       111.34 o
 -23   3  15       1109.87       1010.45       164.65 o
 -21   3  15        248.16        111.71       145.52 o
 -19   3  15       5867.65       5576.43       235.72 o
 -17   3  15       7647.13       7873.00       182.63 o
 -15   3  15        108.38        150.58       107.16 o
 -13   3  15        301.61        515.17       130.60 o
 -11   3  15       1150.62        880.00       106.09 o
  -9   3  15       1437.01       1758.35       162.12 o
  -7   3  15       2703.21       2678.49       132.87 o
  -5   3  15      22126.78      21901.54       430.75 o
  -3   3  15        523.79        675.62       157.90 o
  -1   3  15       3162.62       3599.94       160.10 o
   1   3  15         74.13         68.66       146.61 o
   3   3  15        391.38        512.22       113.77 o
   5   3  15       1038.64       1286.42       198.54 o
   7   3  15       5032.78       5121.67       153.37 o
   9   3  15       1908.34       1781.15       130.41 o
  11   3  15        101.96         78.99       115.80 o
  13   3  15        116.21        227.67       116.59 o
  15   3  15        899.47        781.88       439.80 o
  17   3  15         32.72        171.93       154.73 o
  19   3  15       1999.36       2116.94       183.05 o
  21   3  15       1883.69       2615.42       432.03 o
  23   3  15        129.84       -199.29       353.75 o
 -32   4  15         24.65        -33.31       232.31 o
 -30   4  15       1054.27       1105.86       244.65 o
 -28   4  15       3949.31       4056.39       167.68 o
 -26   4  15       7980.92       8285.87       175.32 o
 -24   4  15         48.30         79.89       119.14 o
 -22   4  15       5540.99       5419.96       172.38 o
 -20   4  15        332.26        146.93       128.14 o
 -18   4  15        916.45        714.27       134.86 o
 -16   4  15      12405.57      12005.92       238.08 o
 -14   4  15      12416.39      12531.38       234.02 o
 -12   4  15        334.79         45.54       188.48 o
 -10   4  15       2891.85       3037.33       209.82 o
  -8   4  15         18.46        -91.81        91.81 o
  -6   4  15       5669.18       5461.54       160.49 o
  -4   4  15       1199.11       1421.61       120.46 o
  -2   4  15         16.35        -60.85       110.58 o
   0   4  15       5140.22       5262.70       167.34 o
   2   4  15        960.64        800.50       150.51 o
   4   4  15      17488.36      17297.95       272.88 o
   6   4  15       1920.81       1831.73       151.59 o
   8   4  15       2051.59       1897.96       248.38 o
  10   4  15       1402.22       1578.71       134.64 o
  12   4  15       1960.87       2088.21       204.37 o
  14   4  15       3075.82       3304.45       223.80 o
  16   4  15       6181.59       6234.41       296.85 o
  18   4  15         14.31       -159.23       159.23 o
  20   4  15         12.48       -148.60       166.11 o
  22   4  15       1105.03        994.89       213.01 o
 -31   5  15          7.81        623.22       524.06 o
 -29   5  15        171.36        171.69       288.12 o
 -27   5  15       1283.77       1337.00       354.11 o
 -25   5  15        433.38        110.55       116.25 o
 -23   5  15       1446.92       1355.84       148.90 o
 -21   5  15       1596.62       1905.53       230.52 o
 -19   5  15        386.27        348.43       138.21 o
 -17   5  15        397.15        587.95        99.68 o
 -15   5  15        691.64        601.53       177.21 o
 -13   5  15          8.62        119.95       145.31 o
 -11   5  15       1953.79       2224.89       167.74 o
  -9   5  15         24.13        117.58       145.94 o
  -7   5  15          0.35         32.71       126.98 o
  -5   5  15         99.88         73.99       112.79 o
  -3   5  15       1795.45       1869.08       191.65 o
  -1   5  15        441.62        508.12       144.53 o
   1   5  15          0.06        -93.48       164.11 o
   3   5  15        192.81        180.14       113.71 o
   5   5  15        266.01        310.04       117.58 o
   7   5  15        548.32        170.39       161.13 o
   9   5  15       1093.02        871.39       173.73 o
  11   5  15       1898.05       2061.54       275.42 o
  13   5  15       1085.73       1070.75       165.93 o
  15   5  15        282.02        367.65       186.50 o
  17   5  15        217.21       -114.32       177.45 o
  19   5  15         33.64       -235.66       235.66 o
  21   5  15         31.29       -191.94       343.71 o
 -30   6  15          6.17         24.34       257.30 o
 -28   6  15        750.98       1175.33       195.28 o
 -26   6  15       4070.92       4085.25       188.28 o
 -24   6  15         78.96        163.24       127.38 o
 -22   6  15        334.35        463.90       134.77 o
 -20   6  15         74.94         -2.53       107.01 o
 -18   6  15         53.22       -162.83       189.21 o
 -16   6  15       5169.47       4633.09       240.47 o
 -14   6  15       1091.10       1202.14       157.49 o
 -12   6  15        551.46        709.82       157.31 o
 -10   6  15          3.78         40.94       132.66 o
  -8   6  15         74.51         -6.55        77.40 o
  -6   6  15       5811.90       5466.58       157.12 o
  -4   6  15       5532.60       5788.45       212.17 o
  -2   6  15        420.41        287.52       171.91 o
   0   6  15        373.65        442.01       148.19 o
   2   6  15        207.85        275.60       149.99 o
   4   6  15       5803.72       5991.06       257.23 o
   6   6  15       4531.67       4960.71       201.90 o
   8   6  15        431.76        944.82       127.91 o
  10   6  15         25.21        107.37       240.48 o
  12   6  15        946.23       1311.62       210.11 o
  14   6  15       3354.91       3843.00       278.96 o
  16   6  15       1940.14       1724.70       180.75 o
  18   6  15         26.78        -63.38       214.90 o
  20   6  15        135.25        436.03       337.45 o
 -27   7  15         68.18        187.20       213.64 o
 -25   7  15        183.83        232.79       160.90 o
 -23   7  15        174.25       -145.88       145.88 o
 -21   7  15          1.59        145.75       127.33 o
 -19   7  15        198.94        332.88       151.09 o
 -17   7  15        437.49        543.95       236.96 o
 -15   7  15        226.00        225.65       117.04 o
 -13   7  15        372.24        -36.41        92.29 o
 -11   7  15        734.04        748.07       152.21 o
  -9   7  15       1900.09       1828.74       176.43 o
  -7   7  15       1596.29       1743.56       132.72 o
  -5   7  15       5072.71       5116.76       132.48 o
  -3   7  15        629.65        617.02       148.17 o
  -1   7  15        170.54        235.94       162.49 o
   1   7  15         14.31       -136.51       136.51 o
   3   7  15         46.14         91.03       160.60 o
   5   7  15        387.73        381.74       119.78 o
   7   7  15         24.43        -99.44       137.71 o
   9   7  15        226.53        465.51       189.80 o
  11   7  15          0.32       -173.81       173.81 o
  13   7  15        260.88        103.33       160.91 o
  15   7  15        294.40        440.20       472.19 o
  17   7  15          0.16        545.81       476.55 o
 -26   8  15        821.73        933.01       213.47 o
 -24   8  15       1869.94       2157.57       199.58 o
 -22   8  15        440.30        785.23       169.95 o
 -20   8  15        418.42        169.54       162.07 o
 -18   8  15       3593.92       3279.68       158.34 o
 -16   8  15       1455.38       1869.86       155.97 o
 -14   8  15         18.98        326.65       159.41 o
 -12   8  15          4.70         88.39       110.65 o
 -10   8  15        903.00        885.12       138.13 o
  -8   8  15        255.76        251.63       118.36 o
  -6   8  15       2947.95       2939.74       167.41 o
  -4   8  15       4949.91       4720.84       153.66 o
  -2   8  15        368.01        357.27       109.82 o
   0   8  15       1560.79        983.10       132.75 o
   2   8  15        386.89        383.43       238.72 o
   4   8  15        121.44        172.89       248.20 o
   6   8  15       3933.43       4264.35       193.05 o
   8   8  15       1803.86       1834.86       174.15 o
  10   8  15         20.58       -193.94       293.29 o
  12   8  15         96.21        162.60       258.82 o
  14   8  15        579.34        817.10       221.63 o
  16   8  15        517.88        757.81       528.51 o
 -23   9  15       2561.50       2607.53       212.94 o
 -21   9  15        561.01        395.34       172.65 o
 -19   9  15       1965.94       2225.61       235.46 o
 -17   9  15        426.50        565.78       138.08 o
 -15   9  15       3547.39       3593.99       235.24 o
 -13   9  15        149.46       -109.99       129.74 o
 -11   9  15        405.56        457.58       141.48 o
  -9   9  15          6.53        190.05       298.66 o
  -7   9  15        512.74        370.05       262.83 o
  -5   9  15        660.17        136.71       136.89 o
  -3   9  15        464.82        418.93       155.27 o
  -1   9  15        668.70        709.12       228.98 o
   1   9  15       1510.38       1401.49       187.76 o
   3   9  15       4301.70       4693.84       410.50 o
   5   9  15       2578.62       2633.56       316.20 o
   7   9  15       2319.89       2317.45       226.40 o
   9   9  15         77.50        417.07       449.02 o
  11   9  15       4371.35       3637.26       338.44 o
  13   9  15         26.34       -190.16       429.90 o
 -18  10  15         13.88       -182.01       182.01 o
 -16  10  15       1441.76       1478.21       261.21 o
 -14  10  15       2056.86       1875.49       294.95 o
 -12  10  15        114.52       -194.60       194.60 o
 -10  10  15        234.14        319.76       280.37 o
  -8  10  15        783.93        838.53       414.32 o
  -6  10  15        114.50        354.22       173.19 o
  -4  10  15        115.54       -114.16       567.17 o
  -2  10  15        240.40       1137.22       635.65 o
   0  10  15       1118.64        920.83       217.05 o
   2  10  15        410.50        624.94       597.36 o
   4  10  15       1398.25       1244.20       267.02 o
   6  10  15         11.25          0.88       315.26 o
   8  10  15         14.39        -13.85       219.73 o
 -11  11  15         35.99        193.96       203.18 o
  -9  11  15         19.94        406.93       550.04 o
  -7  11  15       1338.15        560.09       288.52 o
  -5  11  15       1728.28       1411.88       364.31 o
  -3  11  15          0.95       -181.20       339.97 o
  -1  11  15        242.11        234.30       357.44 o
   1  11  15         99.32        -16.94       631.90 o
 -34   0  16       1388.12        442.00       339.79 o
 -32   0  16        844.14        761.25       232.21 o
 -30   0  16        879.91        702.10       260.73 o
 -28   0  16       3685.70       3681.84       208.07 o
 -26   0  16       2558.21       2566.35       161.00 o
 -24   0  16        606.65        316.63       169.47 o
 -22   0  16       6034.58       6559.91       384.40 o
 -20   0  16       5833.22       5433.98       251.29 o
 -18   0  16        150.12        252.69       232.45 o
 -16   0  16      21522.88      23039.27       431.49 o
 -14   0  16        171.54        108.38       215.60 o
 -12   0  16       2777.41       3018.06       282.35 o
 -10   0  16       1887.67       2057.07       266.29 o
  -8   0  16       5452.06       5650.93       213.53 o
  -6   0  16       3551.73       3497.93       189.25 o
  -4   0  16        580.49        770.92       216.56 o
  -2   0  16       1676.85       1414.93       230.09 o
   0   0  16         12.94        249.04       267.67 o
   2   0  16       8535.29       8343.26       259.02 o
   4   0  16      16686.16      17469.73       352.07 o
   6   0  16        159.60         14.01       198.97 o
   8   0  16       3027.40       2896.31       261.13 o
  10   0  16       3305.22       3430.92       285.34 o
  12   0  16        908.46       1120.74       344.07 o
  14   0  16       7019.04       6444.82       316.73 o
  16   0  16       1968.73       1594.59       255.41 o
  18   0  16        630.78        990.44       593.44 o
  20   0  16       1302.14       1664.50       270.41 o
  22   0  16        380.31        152.46       267.07 o
 -33   1  16        667.70        513.85       242.18 o
 -31   1  16       1191.35       1204.45       207.71 o
 -29   1  16         32.20        102.32       132.18 o
 -27   1  16        539.86        433.46       147.95 o
 -25   1  16         46.90        -62.21        96.68 o
 -23   1  16        256.76        175.90       111.31 o
 -21   1  16         98.71        334.12       152.47 o
 -19   1  16        436.43        576.13       174.27 o
 -17   1  16       2304.86       2322.29       130.30 o
 -15   1  16         10.05        239.61       126.02 o
 -13   1  16       6613.09       6497.63       177.60 o
 -11   1  16        465.34        257.29       101.24 o
  -9   1  16        502.26        758.97       143.55 o
  -7   1  16       5154.28       4846.99       146.61 o
  -5   1  16          8.52        -34.71       133.08 o
  -3   1  16       2345.61       1948.53       160.97 o
  -1   1  16        578.35        582.06       126.69 o
   1   1  16        836.31       1027.95       139.65 o
   3   1  16        350.73        251.98       161.90 o
   5   1  16       3650.73       3583.13       211.84 o
   7   1  16       1251.46       1262.18       135.78 o
   9   1  16        328.08        349.15       156.57 o
  11   1  16         99.61         89.27       158.57 o
  13   1  16          7.43         62.68       134.75 o
  15   1  16        666.40        684.36       271.58 o
  17   1  16        141.18       -115.71       171.69 o
  19   1  16        720.09        680.87       182.22 o
  21   1  16       1380.17       1041.99       193.33 o
  23   1  16        635.27        263.76       393.50 o
 -32   2  16       3343.86       3807.09       239.11 o
 -30   2  16        118.52       -177.93       208.91 o
 -28   2  16        782.90        641.06       153.29 o
 -26   2  16        562.12        658.11       165.75 o
 -24   2  16         23.92        -90.00       133.15 o
 -22   2  16        632.03        249.62       167.80 o
 -20   2  16          9.29        -91.93       104.94 o
 -18   2  16       5889.35       5640.39       248.63 o
 -16   2  16       1891.85       1782.45       121.18 o
 -14   2  16       1313.70       1534.61       122.46 o
 -12   2  16       1509.53       1561.42       214.27 o
 -10   2  16        122.12        191.65       126.71 o
  -8   2  16       2120.24       2103.45       164.45 o
  -6   2  16      23129.35      22905.66       491.51 o
  -4   2  16         66.03         77.48       147.05 o
  -2   2  16       5504.33       5405.69       181.79 o
   0   2  16         86.47        209.56       127.06 o
   2   2  16        571.41        509.50       148.27 o
   4   2  16       7506.92       7681.80       169.76 o
   6   2  16        516.58        607.28       172.79 o
   8   2  16        338.56        141.22       204.18 o
  10   2  16        496.60        478.32       156.85 o
  12   2  16        558.02        598.88       139.54 o
  14   2  16       3041.08       2815.01       196.88 o
  16   2  16        368.15         91.62       233.35 o
  18   2  16         59.21        771.99       329.78 o
  20   2  16        543.55         57.94       170.35 o
  22   2  16          4.37       -137.16       216.92 o
 -33   3  16       2201.49       2711.60       326.23 o
 -31   3  16        209.36        143.19       240.14 o
 -29   3  16        877.62        831.78       324.89 o
 -27   3  16       2299.11       2261.98       166.22 o
 -25   3  16        445.88        340.01        96.00 o
 -23   3  16       1942.91       2244.16       179.31 o
 -21   3  16        294.81        235.70       151.70 o
 -19   3  16        173.41         81.46       149.43 o
 -17   3  16       5619.63       5442.48       218.42 o
 -15   3  16       3119.62       3104.49       149.50 o
 -13   3  16        705.66       1024.12       177.00 o
 -11   3  16       5770.09       5622.84       180.84 o
  -9   3  16        665.56        869.77       141.47 o
  -7   3  16        726.95        507.34       143.15 o
  -5   3  16       5101.51       5114.68       135.31 o
  -3   3  16       1769.74       2081.00       116.89 o
  -1   3  16          0.55         -5.39       120.32 o
   1   3  16          2.16        103.33       120.01 o
   3   3  16       2370.74       2537.18       138.66 o
   5   3  16       3507.21       3452.16       178.04 o
   7   3  16        317.63        810.80       117.11 o
   9   3  16        468.15        588.63       212.32 o
  11   3  16        813.22       1312.69       241.04 o
  13   3  16       1568.81       1495.05       158.92 o
  15   3  16       2023.76       2396.96       253.72 o
  17   3  16          4.23       -113.36       179.40 o
  19   3  16         22.75        -24.22       155.30 o
  21   3  16        979.18        752.10       293.32 o
 -32   4  16       2030.00       1274.52       367.37 o
 -30   4  16        289.89        410.82       224.32 o
 -28   4  16        294.00        313.43       141.18 o
 -26   4  16         53.17       -117.44       131.05 o
 -24   4  16        173.68         57.27        99.81 o
 -22   4  16        955.60       1254.18       125.77 o
 -20   4  16       2359.15       2568.27       289.80 o
 -18   4  16        986.36        810.35       188.86 o
 -16   4  16         24.78        162.19       195.43 o
 -14   4  16       4201.73       3866.64       172.61 o
 -12   4  16       4201.20       4039.81       138.79 o
 -10   4  16         24.38         -6.06       164.18 o
  -8   4  16       1395.22       1874.11       259.80 o
  -6   4  16       2605.02       2626.49       196.32 o
  -4   4  16        362.30        231.85       148.69 o
  -2   4  16       1825.99       1841.35       149.77 o
   0   4  16         51.72        -46.93       114.98 o
   2   4  16         67.34       -110.53       110.53 o
   4   4  16       1049.83        978.50       120.15 o
   6   4  16       1155.93       1394.17       209.97 o
   8   4  16        613.18        357.00       270.65 o
  10   4  16         11.75        -45.98       216.22 o
  12   4  16          4.02       -113.08       113.08 o
  14   4  16        543.41        506.08       127.83 o
  16   4  16        272.28        -43.46       166.20 o
  18   4  16        677.22         85.27       309.76 o
  20   4  16        836.21        317.69       755.78 o
 -29   5  16        329.43        134.93       155.58 o
 -27   5  16       8308.36       8768.87       433.02 o
 -25   5  16       1489.88       1160.49       132.15 o
 -23   5  16       3495.20       3784.67       262.13 o
 -21   5  16        752.10       1286.50       208.88 o
 -19   5  16       1611.98       1570.53       122.61 o
 -17   5  16        719.18        967.43       143.13 o
 -15   5  16       8227.35       8504.05       176.44 o
 -13   5  16        181.83         90.76       126.98 o
 -11   5  16       5574.84       5682.71       221.17 o
  -9   5  16       2521.64       3191.10       242.21 o
  -7   5  16        269.67        331.41       218.99 o
  -5   5  16       8327.29       8199.07       167.71 o
  -3   5  16       1809.37       2130.80       271.61 o
  -1   5  16         14.67        230.79       129.61 o
   1   5  16       1288.40       1474.80       166.74 o
   3   5  16       5449.11       5848.33       234.08 o
   5   5  16       2072.11       2133.60       258.26 o
   7   5  16       1201.45       1382.76       163.65 o
   9   5  16        310.86        668.18       169.56 o
  11   5  16       2825.46       3253.13       187.56 o
  13   5  16       1155.06       1521.39       442.23 o
  15   5  16      11370.51      11828.08       314.56 o
  17   5  16        161.73        -53.11       179.74 o
  19   5  16       1617.76       2049.94       579.59 o
 -28   6  16         52.60       -184.02       329.62 o
 -26   6  16        212.26        968.41       290.67 o
 -24   6  16       1025.52        609.29       164.20 o
 -22   6  16       2131.90       2161.28       178.10 o
 -20   6  16          0.47        107.01       168.17 o
 -18   6  16       1771.71       1788.56       237.68 o
 -16   6  16        232.58        106.43       128.11 o
 -14   6  16       2231.40       2151.43       167.67 o
 -12   6  16        518.83        527.73       208.30 o
 -10   6  16       2128.13       2250.73       141.47 o
  -8   6  16        545.17        559.84       145.35 o
  -6   6  16       9251.12       9111.37       287.25 o
  -4   6  16        193.55         22.90       154.37 o
  -2   6  16       2454.52       2702.67       269.19 o
   0   6  16        551.69        192.23       153.16 o
   2   6  16        943.14       1131.64       159.83 o
   4   6  16         81.18        147.39       136.03 o
   6   6  16        192.66        174.79       167.27 o
   8   6  16        293.69        319.08       202.21 o
  10   6  16       1215.29       1249.48       249.19 o
  12   6  16        340.98        423.01       169.30 o
  14   6  16        346.68       1423.17       311.09 o
  16   6  16        239.81       -120.89       270.19 o
  18   6  16          6.34          8.84       225.32 o
 -27   7  16        554.06        766.59       333.27 o
 -25   7  16       1287.77       1084.94       277.14 o
 -23   7  16         81.94        399.42       194.05 o
 -21   7  16         22.67        259.56       157.72 o
 -19   7  16       1937.71       2012.66       174.52 o
 -17   7  16       1647.10       1530.69       163.05 o
 -15   7  16        227.19       -107.50       109.78 o
 -13   7  16       1794.29       1698.67       140.12 o
 -11   7  16       1742.29       1832.41       192.56 o
  -9   7  16        958.69        964.35       170.86 o
  -7   7  16       6246.07       6051.06       153.56 o
  -5   7  16       8976.26       9275.90       207.16 o
  -3   7  16       1389.06       1981.80       154.98 o
  -1   7  16       1692.16       2026.02       139.12 o
   1   7  16        613.33        833.57       220.76 o
   3   7  16        519.77        708.11       174.00 o
   5   7  16       4038.31       4324.12       209.44 o
   7   7  16        482.94        314.59       140.54 o
   9   7  16          3.23        433.26       251.16 o
  11   7  16          9.32       -109.94       195.62 o
  13   7  16       1374.62       1334.96       395.34 o
  15   7  16        759.78       1006.63       276.80 o
 -24   8  16        690.41        551.29       332.24 o
 -22   8  16        397.67        322.35       153.90 o
 -20   8  16        351.67        -19.01       161.89 o
 -18   8  16        219.90        -18.62       134.90 o
 -16   8  16       2087.74       1979.07       163.55 o
 -14   8  16        262.87        637.03       135.49 o
 -12   8  16        484.12        457.82       206.86 o
 -10   8  16        278.24        217.97        89.98 o
  -8   8  16          2.67        209.04       241.75 o
  -6   8  16        348.77        287.67       232.70 o
  -4   8  16        183.23        283.95       122.03 o
  -2   8  16         10.12        -21.40       186.29 o
   0   8  16        804.17        490.05       141.69 o
   2   8  16        255.96        427.48       189.45 o
   4   8  16       1616.34       1493.87       260.44 o
   6   8  16        155.48        312.23       198.41 o
   8   8  16       1237.98       1285.43       318.60 o
  10   8  16       1367.74       1203.14       241.40 o
  12   8  16        729.66        396.53       306.41 o
 -21   9  16        521.99        271.21       193.99 o
 -19   9  16        523.03         93.88       167.36 o
 -17   9  16       1508.12       1814.50       381.93 o
 -15   9  16        504.33        362.03       433.83 o
 -13   9  16       1044.80        864.61       142.17 o
 -11   9  16         34.84       -132.40       132.40 o
  -9   9  16        786.21        321.50       132.67 o
  -7   9  16       1604.04       2034.69       409.81 o
  -5   9  16        502.75        548.31       330.67 o
  -3   9  16         78.61        686.35       243.01 o
  -1   9  16          6.65        373.59       164.99 o
   1   9  16          8.23       -161.87       266.66 o
   3   9  16       1380.91       1453.30       372.07 o
   5   9  16       2104.46       1749.23       217.62 o
   7   9  16        273.93        -28.89       199.41 o
   9   9  16        165.54        180.43       262.67 o
 -16  10  16       3464.29       3733.77       586.45 o
 -14  10  16         13.17       -117.50       194.31 o
 -12  10  16        844.27        901.10       292.29 o
 -10  10  16         71.48        243.82       245.29 o
  -8  10  16        600.22        993.48       194.81 o
  -6  10  16       1079.03        871.69       348.70 o
  -4  10  16        237.86         85.09       193.03 o
  -2  10  16         36.34       -163.45       235.01 o
   0  10  16          1.13         52.70       427.92 o
   2  10  16       1201.56       1332.61       265.14 o
   4  10  16       1736.06       1357.78       388.41 o
 -31   1  17         30.10        355.48       269.37 o
 -29   1  17       2258.93       2247.50       186.71 o
 -27   1  17       2415.17       2249.12       131.76 o
 -25   1  17        147.59          9.81       156.73 o
 -23   1  17       2058.85       1970.48       115.93 o
 -21   1  17          1.98        101.26       169.15 o
 -19   1  17         14.53       -143.68       148.38 o
 -17   1  17       9916.73      10355.83       263.04 o
 -15   1  17        130.19         85.41       128.23 o
 -13   1  17       9191.68       9030.27       215.09 o
 -11   1  17       5279.71       5318.15       154.38 o
  -9   1  17       1970.97       1797.69       150.83 o
  -7   1  17       7001.28       6822.69       231.24 o
  -5   1  17        116.59         -1.53       120.13 o
  -3   1  17       2785.79       2376.50       180.30 o
  -1   1  17         62.40        252.27       109.19 o
   1   1  17       1507.42       1408.62       130.52 o
   3   1  17       6706.46       6507.23       189.10 o
   5   1  17        869.33        964.55       101.68 o
   7   1  17       3990.37       3990.02       180.31 o
   9   1  17        501.82        391.44       220.51 o
  11   1  17         11.14         18.07       122.97 o
  13   1  17       3866.74       4067.76       362.95 o
  15   1  17       3571.70       3609.79       420.75 o
  17   1  17        127.78       -178.69       178.69 o
  19   1  17        268.40        336.81       213.89 o
  21   1  17        116.21        -39.74       199.85 o
 -32   2  17       2421.58       2906.98       225.20 o
 -30   2  17         23.40        738.70       218.38 o
 -28   2  17        219.19         71.29       150.81 o
 -26   2  17        154.39        429.96       108.67 o
 -24   2  17        785.18        761.65       138.75 o
 -22   2  17       1068.74       1004.85       141.62 o
 -20   2  17        309.32        189.85       143.60 o
 -18   2  17        182.70        552.31       241.28 o
 -16   2  17        381.13        553.25       118.92 o
 -14   2  17       2039.37       1445.93       139.50 o
 -12   2  17       1051.87       1257.58       184.49 o
 -10   2  17        554.21        609.90       102.61 o
  -8   2  17        256.40        188.32       147.66 o
  -6   2  17       5119.80       5058.08       227.63 o
  -4   2  17       1473.00       1541.46       115.55 o
  -2   2  17       3443.04       3328.40       151.44 o
   0   2  17         16.14        212.33       172.17 o
   2   2  17       1108.89        803.80       159.49 o
   4   2  17        799.39       1081.44       158.99 o
   6   2  17       1938.89       1592.81       124.89 o
   8   2  17         25.20       -113.03       113.22 o
  10   2  17         39.10        136.31       127.86 o
  12   2  17       1200.11       1311.35       165.05 o
  14   2  17        564.39       1040.67       207.47 o
  16   2  17        251.49        148.09       327.89 o
  18   2  17        133.38        -35.64       181.04 o
  20   2  17       1030.41       1280.32       204.75 o
 -31   3  17        802.95       1582.69       988.55 o
 -29   3  17         22.39        153.18       321.16 o
 -27   3  17        442.10        397.65       175.88 o
 -25   3  17        119.55        219.53       143.22 o
 -23   3  17        342.52        408.67       189.58 o
 -21   3  17        657.94       1017.26       172.19 o
 -19   3  17       1818.74       1909.42       138.18 o
 -17   3  17          2.44        -68.96       141.94 o
 -15   3  17      11461.97      11171.61       219.07 o
 -13   3  17       3983.18       4326.28       147.42 o
 -11   3  17          7.47       -140.49       140.49 o
  -9   3  17        940.54        696.90       109.74 o
  -7   3  17       7092.82       6986.68       168.01 o
  -5   3  17       2935.66       3112.32       153.61 o
  -3   3  17       7391.84       7290.91       144.42 o
  -1   3  17       2764.73       2955.45       201.35 o
   1   3  17        204.75        297.45       134.50 o
   3   3  17         34.43       -117.50       117.50 o
   5   3  17        820.63        625.32       188.91 o
   7   3  17         40.77         55.34       135.48 o
   9   3  17       1979.16       1889.97       173.16 o
  11   3  17       3668.65       3494.45       168.90 o
  13   3  17       2025.22       2137.77       176.70 o
  15   3  17        164.23        -34.44       137.85 o
  17   3  17        170.54        390.88       277.77 o
  19   3  17        172.97        462.84       232.56 o
 -30   4  17        193.91         18.36       301.78 o
 -28   4  17       5116.79       5186.42       280.82 o
 -26   4  17       2293.91       1916.98       153.65 o
 -24   4  17       4009.84       4075.26       138.05 o
 -22   4  17       2029.88       2231.20       143.01 o
 -20   4  17       1878.96       1689.52       235.03 o
 -18   4  17         45.98         78.77       116.18 o
 -16   4  17       3682.91       3633.45       198.18 o
 -14   4  17       1933.00       1959.38       146.37 o
 -12   4  17      12734.74      12579.13       230.36 o
 -10   4  17       6134.42       5913.90       312.20 o
  -8   4  17         23.93       -122.37       122.37 o
  -6   4  17       2077.62       1847.60       118.90 o
  -4   4  17        176.73         73.03       101.59 o
  -2   4  17        195.81        -85.00       136.10 o
   0   4  17         90.85         58.32       186.79 o
   2   4  17       2854.35       2865.70       123.61 o
   4   4  17       2531.67       2673.50       199.78 o
   6   4  17       3651.76       4213.28       231.84 o
   8   4  17       2054.74       2195.91       132.02 o
  10   4  17        972.28        765.77       150.26 o
  12   4  17        124.44        206.56       199.28 o
  14   4  17      11081.97      11239.47       258.75 o
  16   4  17        544.92        440.35       320.47 o
  18   4  17       2645.59       2931.60       394.18 o
 -29   5  17          0.71       -224.13       224.13 o
 -27   5  17        221.66        106.67       202.30 o
 -25   5  17        184.68       -147.35       147.35 o
 -23   5  17       1418.28       1267.82       192.39 o
 -21   5  17        114.19        -40.37       110.03 o
 -19   5  17        821.68        764.75       161.25 o
 -17   5  17        961.37       1039.82       183.51 o
 -15   5  17       1212.33        967.30       167.55 o
 -13   5  17        146.08        334.94       127.80 o
 -11   5  17         15.79        -14.39       187.97 o
  -9   5  17         10.97         21.05       157.47 o
  -7   5  17        710.91        792.51       202.53 o
  -5   5  17        103.56        210.13       125.32 o
  -3   5  17        522.25         75.94       120.76 o
  -1   5  17        457.92        418.47       181.13 o
   1   5  17       1518.01       1588.94       193.81 o
   3   5  17        725.76       1004.20       226.23 o
   5   5  17          9.01        -23.84       235.16 o
   7   5  17         35.52       -107.58       221.48 o
   9   5  17         38.96        319.76       201.23 o
  11   5  17         22.80         -1.57       195.82 o
  13   5  17        636.25        830.57       281.14 o
  15   5  17       1622.49       1966.71       232.74 o
  17   5  17          2.86       -302.31       302.31 o
 -26   6  17       1824.65       1791.32       489.25 o
 -24   6  17        559.96        256.69       239.77 o
 -22   6  17        753.82        584.50       143.12 o
 -20   6  17         79.68         -6.84       148.78 o
 -18   6  17        649.18        530.81       131.54 o
 -16   6  17       2960.22       2324.83       187.67 o
 -14   6  17       1143.99       1248.95       111.87 o
 -12   6  17       1483.24       1518.47       114.37 o
 -10   6  17        194.81         57.24        96.42 o
  -8   6  17       2201.43       2428.78       272.95 o
  -6   6  17       7808.60       7670.07       172.29 o
  -4   6  17         48.54        373.75       119.82 o
  -2   6  17       1552.33       1819.89       156.89 o
   0   6  17          7.30        278.10       124.03 o
   2   6  17        958.06        905.83       220.17 o
   4   6  17       2758.97       2825.21       231.71 o
   6   6  17         16.39        -46.70       159.68 o
   8   6  17       1744.56       2219.86       273.33 o
  10   6  17         60.50        334.79       152.34 o
  12   6  17        268.54        183.65       255.72 o
  14   6  17       4280.45       4659.68       269.96 o
  16   6  17        105.90       -401.57       684.46 o
 -25   7  17          7.14        -17.57       277.71 o
 -23   7  17         41.66        191.98       170.78 o
 -21   7  17         10.22         -3.49       173.75 o
 -19   7  17        450.67        386.20       146.87 o
 -17   7  17        898.74       1157.38       172.67 o
 -15   7  17       1642.48       1458.23       174.89 o
 -13   7  17        440.57        432.87       173.55 o
 -11   7  17        831.65       1233.53       203.27 o
  -9   7  17          1.13        -98.98       126.72 o
  -7   7  17       3761.62       3771.62       276.72 o
  -5   7  17        607.84        509.97       180.61 o
  -3   7  17        892.82       1273.55       146.79 o
  -1   7  17         20.56        -17.79       145.42 o
   1   7  17        606.81        528.89       255.03 o
   3   7  17        178.76        262.70       201.14 o
   5   7  17         21.63         -7.90       190.19 o
   7   7  17         21.04        -42.34       151.47 o
   9   7  17          9.42        158.45       166.51 o
  11   7  17         16.48        -37.04       204.99 o
  13   7  17         92.73        699.37       396.95 o
 -22   8  17        768.39       1053.66       311.39 o
 -20   8  17       2318.55       1800.61       275.26 o
 -18   8  17        516.90        703.17       177.96 o
 -16   8  17         43.70        -47.63       308.18 o
 -14   8  17       1436.14       1285.12       349.80 o
 -12   8  17        208.13         70.76       144.72 o
 -10   8  17        146.15        278.01       155.01 o
  -8   8  17       2480.33       2444.58       210.67 o
  -6   8  17       4809.63       4325.71       325.29 o
  -4   8  17          4.36        166.28       130.99 o
  -2   8  17       4133.59       3973.22       372.44 o
   0   8  17         76.47        -64.98       170.35 o
   2   8  17          1.66       -155.52       155.52 o
   4   8  17       2638.23       3291.24       425.70 o
   6   8  17       1310.44        992.42       177.63 o
   8   8  17        115.68       -197.60       197.60 o
  10   8  17       1961.47       1923.11       488.05 o
 -17   9  17       1884.23       1714.10       272.52 o
 -15   9  17        117.62         35.59       365.84 o
 -13   9  17       1540.67       1545.32       624.41 o
 -11   9  17        458.69         59.35       364.78 o
  -9   9  17         97.81        370.79       213.38 o
  -7   9  17        295.60        864.83       440.93 o
  -5   9  17        380.86        561.22       477.12 o
  -3   9  17         11.83        589.17       651.76 o
  -1   9  17        188.39       -266.86       266.86 o
   1   9  17        427.59        395.22       386.55 o
   3   9  17       3466.24       3339.00       273.62 o
   5   9  17         10.34        816.77       255.11 o
 -10  10  17        519.00        908.21       454.42 o
  -8  10  17         22.56       -229.67       528.18 o
  -6  10  17        200.00         97.12       301.43 o
  -4  10  17         11.87         33.61       204.98 o
  -2  10  17        274.26        284.88       222.25 o
 -30   0  18       1470.33       1380.11       353.40 o
 -28   0  18       5904.97       5107.89       248.62 o
 -26   0  18        664.72       1285.99       252.98 o
 -24   0  18       2564.49       2699.95       185.23 o
 -22   0  18        936.87        753.44       248.15 o
 -20   0  18        980.82       1285.78       200.58 o
 -18   0  18       3630.78       3041.07       273.61 o
 -16   0  18       5243.63       5280.48       348.05 o
 -14   0  18       7063.43       7134.33       492.96 o
 -12   0  18       8961.49       9134.53       279.89 o
 -10   0  18       1695.44       1857.85       167.69 o
  -8   0  18       1474.46       1177.12       209.04 o
  -6   0  18       2641.79       2218.02       265.35 o
  -4   0  18        420.14        592.41       260.22 o
  -2   0  18          3.08       -116.84       116.84 o
   0   0  18       1198.76       2029.39       375.42 o
   2   0  18       3539.99       3421.69       175.82 o
   4   0  18       1202.69       1160.75       244.70 o
   6   0  18       2783.76       3143.34       228.14 o
   8   0  18       2090.40       2215.34       180.80 o
  10   0  18        271.20        -50.17       142.83 o
  12   0  18       4514.73       5128.42       374.40 o
  14   0  18       6541.72       6219.07       383.68 o
  16   0  18          1.40         82.02       289.66 o
  18   0  18       2527.35       3038.14       367.35 o
 -31   1  18         61.21       -177.05       221.24 o
 -29   1  18        314.12        237.94       127.08 o
 -27   1  18        123.15        100.37       217.19 o
 -25   1  18        683.42        595.97       100.63 o
 -23   1  18         40.73         -1.05       174.87 o
 -21   1  18       1927.35       1978.32       207.86 o
 -19   1  18         39.44       -115.41       134.79 o
 -17   1  18          4.14        102.99       113.84 o
 -15   1  18       1152.76       1443.59       206.74 o
 -13   1  18        511.08        274.18       111.13 o
 -11   1  18       1901.69       1976.91       139.44 o
  -9   1  18         69.06        158.41       125.66 o
  -7   1  18       2372.15       2305.72       139.58 o
  -5   1  18        260.10        418.36       169.65 o
  -3   1  18       1529.73       1723.90       106.35 o
  -1   1  18        375.63        278.60       150.02 o
   1   1  18       3421.02       3264.99       158.88 o
   3   1  18        214.06        575.82        94.30 o
   5   1  18       1700.23       1629.97       150.88 o
   7   1  18         13.84        -67.58       123.98 o
   9   1  18       1086.63       1014.42       200.32 o
  11   1  18         96.82        322.91       214.29 o
  13   1  18         29.86        -47.18       259.94 o
  15   1  18          0.85       -202.11       202.11 o
  17   1  18        113.46       -197.27       197.27 o
 -30   2  18         68.74       -244.90       244.90 o
 -28   2  18        766.12        802.07       145.05 o
 -26   2  18        252.81        335.40       161.80 o
 -24   2  18        751.34       1101.88       124.11 o
 -22   2  18        183.14        239.81       108.58 o
 -20   2  18        305.72        414.66       165.25 o
 -18   2  18        917.16        796.80       110.06 o
 -16   2  18       1503.34       1661.44       155.03 o
 -14   2  18       6533.71       6668.86       198.65 o
 -12   2  18        681.16        321.87       116.67 o
 -10   2  18        442.77        468.13       170.73 o
  -8   2  18       3240.04       4167.99       210.53 o
  -6   2  18       2449.45       2312.50       171.50 o
  -4   2  18       5881.90       5554.75       147.21 o
  -2   2  18       4391.72       4451.28       211.21 o
   0   2  18        127.19        335.66       148.99 o
   2   2  18         10.26        214.57       124.81 o
   4   2  18       1317.59       1262.63       122.28 o
   6   2  18        355.96        522.73       143.02 o
   8   2  18       3741.57       4086.11       187.07 o
  10   2  18       2486.70       2912.15       290.79 o
  12   2  18       1274.89       1707.46       234.75 o
  14   2  18       1376.78       1598.93       248.92 o
  16   2  18         13.42        227.33       166.00 o
  18   2  18         32.45         13.45       239.31 o
 -29   3  18        264.56        501.70       472.57 o
 -27   3  18        538.39        637.33       235.28 o
 -25   3  18        365.73        442.60       118.18 o
 -23   3  18       2475.83       2668.61       209.23 o
 -21   3  18          6.80        165.45       157.01 o
 -19   3  18        109.23         68.37       115.89 o
 -17   3  18         74.55         49.64       172.13 o
 -15   3  18       1832.26       1990.26       233.46 o
 -13   3  18       5922.52       5812.47       268.93 o
 -11   3  18       2627.78       2237.89       129.91 o
  -9   3  18        229.28         80.83       133.96 o
  -7   3  18        871.86        790.80       104.41 o
  -5   3  18        328.55        555.68       131.53 o
  -3   3  18       3079.89       3017.72       216.88 o
  -1   3  18        193.93        -72.09        86.43 o
   1   3  18        596.07        648.46       225.98 o
   3   3  18        910.93        735.26       147.95 o
   5   3  18          0.19         44.61       176.88 o
   7   3  18       2563.54       2855.87       272.95 o
   9   3  18         59.90        -16.56       214.93 o
  11   3  18         77.21        -14.22       165.86 o
  13   3  18       4549.16       4227.46       239.96 o
  15   3  18        277.51         63.07       198.45 o
  17   3  18        465.50        110.59       220.75 o
 -28   4  18          0.46          3.94       247.60 o
 -26   4  18        285.05        271.91       254.63 o
 -24   4  18        114.65         68.24       150.92 o
 -22   4  18        986.79       1113.63       288.87 o
 -20   4  18        117.56       -128.84       128.84 o
 -18   4  18         37.09        -85.27       128.65 o
 -16   4  18        297.47        294.89       235.03 o
 -14   4  18       1139.33       1074.40       253.04 o
 -12   4  18        569.14        624.54       155.28 o
 -10   4  18         17.36        223.86       185.56 o
  -8   4  18        418.48        559.30       121.80 o
  -6   4  18        226.07        318.79       132.71 o
  -4   4  18        716.43        657.44       127.85 o
  -2   4  18        801.56        606.01       162.22 o
   0   4  18         48.27        386.10       188.90 o
   2   4  18         16.12        -38.28       192.15 o
   4   4  18         34.25         60.69       193.32 o
   6   4  18        152.00        331.78       186.09 o
   8   4  18        862.47       1013.34       212.62 o
  10   4  18        850.53        637.04       129.41 o
  12   4  18         31.24       -157.17       157.17 o
  14   4  18         89.17        378.11       193.15 o
  16   4  18         16.43       -288.94       288.94 o
 -27   5  18       2201.23       1913.51       417.84 o
 -25   5  18       1343.36       1044.15       169.95 o
 -23   5  18       6974.10       6909.29       196.52 o
 -21   5  18         91.30        -68.55       160.00 o
 -19   5  18       1048.69        821.85       134.68 o
 -17   5  18       3008.08       3348.40       231.65 o
 -15   5  18        207.89       -115.74       115.74 o
 -13   5  18       8470.73       8543.38       220.08 o
 -11   5  18       3660.94       3802.01       160.00 o
  -9   5  18        424.20        131.89       160.28 o
  -7   5  18       1271.83       1367.18       138.00 o
  -5   5  18        813.75        579.26       101.96 o
  -3   5  18        614.70        718.18       135.63 o
  -1   5  18        240.89        287.77       215.03 o
   1   5  18       1224.52       1587.86       155.06 o
   3   5  18       2092.69       1923.57       182.26 o
   5   5  18       1919.21       2679.21       187.41 o
   7   5  18       2366.29       2294.59       262.69 o
   9   5  18          7.50       -179.00       179.00 o
  11   5  18         30.56        -58.10       174.84 o
  13   5  18       6708.76       7443.60       388.51 o
  15   5  18       1209.16       2502.51       570.66 o
 -24   6  18        558.72        226.77       178.73 o
 -22   6  18          3.47        140.50       205.21 o
 -20   6  18        301.11        111.37       136.04 o
 -18   6  18        653.04        953.62       265.93 o
 -16   6  18       2928.74       2969.40       248.74 o
 -14   6  18       2142.38       2003.76       206.62 o
 -12   6  18       1508.64       1626.14       156.05 o
 -10   6  18         26.73        430.22        94.90 o
  -8   6  18       3018.16       3055.53       211.59 o
  -6   6  18       1359.98       1631.46       213.05 o
  -4   6  18       1471.60       1476.52       156.09 o
  -2   6  18        357.11        727.10       176.41 o
   0   6  18       2589.90       2362.49       165.64 o
   2   6  18       1372.73       1164.73       189.95 o
   4   6  18        151.59        410.69       161.54 o
   6   6  18       1426.63       1951.89       220.85 o
   8   6  18        208.00        381.71       203.07 o
  10   6  18        407.50        729.26       480.69 o
  12   6  18        243.79        558.89       241.11 o
 -21   7  18       1464.10       1278.64       289.89 o
 -19   7  18        566.40        273.32       259.25 o
 -17   7  18         97.76          6.94       163.27 o
 -15   7  18        862.72       1028.65       163.82 o
 -13   7  18       2071.85       1735.82       178.27 o
 -11   7  18        293.25        529.09       191.35 o
  -9   7  18       1993.41       1725.36       202.98 o
  -7   7  18       8751.79       8515.55       371.25 o
  -5   7  18        193.72        165.98       265.66 o
  -3   7  18       6902.68       7077.46       237.81 o
  -1   7  18       1703.09       1494.03       289.63 o
   1   7  18        118.58         45.60       156.38 o
   3   7  18       3182.68       3306.89       331.89 o
   5   7  18       1087.56       1597.82       250.89 o
   7   7  18       1448.46       1809.21       258.06 o
   9   7  18       2986.74       3169.91       532.16 o
 -18   8  18        206.81       -216.47       216.47 o
 -16   8  18          2.35       -167.10       293.16 o
 -14   8  18       2109.27       2518.00       182.47 o
 -12   8  18        337.22        665.68       321.22 o
 -10   8  18          1.67         79.39       406.15 o
  -8   8  18         87.20       -238.16       238.16 o
  -6   8  18        431.35       -207.78       212.18 o
  -4   8  18          7.80        -12.97       164.82 o
  -2   8  18          5.09         79.38       215.18 o
   0   8  18         64.19         34.08       177.81 o
   2   8  18        584.81        464.38       205.11 o
   4   8  18        232.55        468.18       227.92 o
   6   8  18        453.07        165.05       589.56 o
 -13   9  18       1315.72       1611.70       404.92 o
 -11   9  18        379.36        -85.02       338.55 o
  -9   9  18        163.10        267.57       223.77 o
  -7   9  18        287.77       -436.88       436.88 o
  -5   9  18        151.88       -592.68       663.51 o
  -3   9  18       1007.69        492.09       468.78 o
  -1   9  18        141.90        487.38       241.02 o
   1   9  18         98.44       -463.45       526.20 o
 -29   1  19       1208.95        999.09       201.06 o
 -27   1  19          0.47       -188.29       188.29 o
 -25   1  19       4290.60       4571.22       192.65 o
 -23   1  19       1015.14        687.78       194.26 o
 -21   1  19        150.84         -7.37       113.87 o
 -19   1  19         28.03         61.85       205.11 o
 -17   1  19       2078.91       1996.36       171.58 o
 -15   1  19       2912.81       3088.98       271.63 o
 -13   1  19       5770.28       6137.01       171.73 o
 -11   1  19        976.36       1008.48       198.56 o
  -9   1  19         62.06        440.46       130.68 o
  -7   1  19        648.53        485.59       143.53 o
  -5   1  19        742.90        802.52       129.13 o
  -3   1  19       1274.00       1326.71       149.19 o
  -1   1  19        119.34        -35.74       146.08 o
   1   1  19         85.91        306.60       195.28 o
   3   1  19        845.66        878.12       104.99 o
   5   1  19        779.84        294.38       127.03 o
   7   1  19       5229.07       5009.80       242.65 o
   9   1  19       1761.90       1977.58       304.41 o
  11   1  19        222.35         -9.07       178.97 o
  13   1  19       2485.60       2391.21       200.38 o
  15   1  19        158.36        139.54       217.98 o
 -28   2  19        106.06         38.70       152.61 o
 -26   2  19         18.86        313.23       156.47 o
 -24   2  19         32.77        258.36       132.54 o
 -22   2  19       1892.47       1956.24       277.07 o
 -20   2  19        248.27        746.45       152.88 o
 -18   2  19        414.79        287.81       170.68 o
 -16   2  19       1080.23       1425.47       284.08 o
 -14   2  19        646.95        567.34       120.82 o
 -12   2  19         61.32        284.64       223.10 o
 -10   2  19         24.57        415.34       142.56 o
  -8   2  19       2341.24       2635.52       280.24 o
  -6   2  19         66.11        142.28       147.65 o
  -4   2  19       2535.65       2408.50       156.62 o
  -2   2  19         54.96        134.43       176.38 o
   0   2  19       2889.88       2669.96       136.76 o
   2   2  19          5.63        -33.93       132.52 o
   4   2  19       2435.32       2766.58       226.19 o
   6   2  19         41.09        224.06       125.88 o
   8   2  19       2142.32       2743.14       198.81 o
  10   2  19       1520.80       2179.71       298.50 o
  12   2  19        775.02        552.97       180.16 o
  14   2  19         55.58        -45.30       260.54 o
 -27   3  19         90.95        248.34       218.00 o
 -25   3  19         12.83         73.37       131.38 o
 -23   3  19       1111.97        780.34       133.81 o
 -21   3  19       1026.77       1021.90       205.05 o
 -19   3  19        117.80        308.18       202.94 o
 -17   3  19        438.68        454.75       171.90 o
 -15   3  19       1915.32       2072.52       338.48 o
 -13   3  19        577.95        754.72       192.41 o
 -11   3  19        560.60        899.30       155.79 o
  -9   3  19        347.65        108.11       128.40 o
  -7   3  19       3055.08       3033.14       178.74 o
  -5   3  19        679.52        669.17       208.57 o
  -3   3  19       4530.52       4538.98       187.43 o
  -1   3  19        419.84        581.78       155.45 o
   1   3  19       1157.64       1305.60       289.26 o
   3   3  19        766.91       1196.42       163.66 o
   5   3  19        197.96       -128.52       128.52 o
   7   3  19        609.00        533.09       155.09 o
   9   3  19       1392.15       1591.25       209.97 o
  11   3  19        220.85        112.89       228.94 o
  13   3  19         73.77        112.92       352.56 o
 -26   4  19        594.65        475.24       186.14 o
 -24   4  19      10407.07      10924.17       484.13 o
 -22   4  19         51.60        437.33       138.28 o
 -20   4  19       4785.92       4806.43       315.27 o
 -18   4  19        805.31        994.59       250.77 o
 -16   4  19         37.26       -138.37       138.37 o
 -14   4  19       5996.93       5640.71       192.56 o
 -12   4  19       2256.24       2313.91       230.02 o
 -10   4  19         34.06       -144.21       144.21 o
  -8   4  19          9.71       -144.17       144.17 o
  -6   4  19         25.33        -37.80       129.30 o
  -4   4  19        671.53       1204.15       237.71 o
  -2   4  19         25.78        349.28       160.22 o
   0   4  19          5.17        304.36       117.36 o
   2   4  19       4057.70       4460.81       193.90 o
   4   4  19         94.56         73.08       116.65 o
   6   4  19       5202.02       4679.63       304.31 o
   8   4  19        504.91        367.04       149.76 o
  10   4  19        404.81        526.70       178.62 o
  12   4  19       2974.50       3508.80       258.41 o
 -25   5  19        290.38        612.65       443.61 o
 -23   5  19        344.53        261.91       244.18 o
 -21   5  19        107.12        552.43       175.86 o
 -19   5  19         73.72        143.74       242.51 o
 -17   5  19       1347.22        895.66       348.97 o
 -15   5  19        641.97        402.59       151.72 o
 -13   5  19        427.88        455.55       124.97 o
 -11   5  19          6.00        145.95       145.39 o
  -9   5  19          1.30        205.18       255.26 o
  -7   5  19        232.50        307.25       205.41 o
  -5   5  19        160.85        -12.25       130.51 o
  -3   5  19        349.91        379.22       180.74 o
  -1   5  19        630.10        454.07       178.87 o
   1   5  19        422.90        613.25       157.11 o
   3   5  19         32.92        -39.52       278.03 o
   5   5  19        789.44        615.78       154.81 o
   7   5  19          0.24         -6.92       192.64 o
   9   5  19        287.61        330.58       192.61 o
  11   5  19         10.59        -59.06       324.19 o
 -22   6  19       1334.85        570.38       262.11 o
 -20   6  19         96.80       -145.07       197.03 o
 -18   6  19        136.64        259.79       299.48 o
 -16   6  19          0.77        163.84       287.09 o
 -14   6  19       5799.32       6080.72       284.62 o
 -12   6  19       1359.87       1373.48       332.58 o
 -10   6  19         48.60        205.12       159.62 o
  -8   6  19       1927.60       1991.60       225.39 o
  -6   6  19          5.85        -38.07       170.50 o
  -4   6  19       5436.72       5370.31       319.17 o
  -2   6  19       3282.75       3390.79       208.44 o
   0   6  19         28.63       -207.39       207.39 o
   2   6  19       1354.25       1429.50       367.00 o
   4   6  19         34.89         14.14       302.71 o
   6   6  19       4698.86       5204.92       371.31 o
   8   6  19       2210.21       1483.01       390.71 o
 -19   7  19         12.10       -352.88       363.43 o
 -17   7  19         21.56         36.49       226.60 o
 -15   7  19       2410.84       2743.68       352.29 o
 -13   7  19         16.39       -157.45       157.45 o
 -11   7  19        791.31        275.58       167.24 o
  -9   7  19        553.56        761.44       310.37 o
  -7   7  19        718.43        358.59       171.49 o
  -5   7  19        380.10        331.84       381.60 o
  -3   7  19       1149.69       1283.15       417.53 o
  -1   7  19        194.90       -237.99       266.93 o
   1   7  19        263.67       -197.99       197.99 o
   3   7  19        399.47        127.71       232.49 o
   5   7  19        423.77        804.38       517.97 o
 -14   8  19       1651.17        515.01       471.64 o
 -12   8  19        254.34       1077.42       581.38 o
 -10   8  19        159.46        -56.40       203.34 o
  -8   8  19       1548.62       2037.22       340.56 o
  -6   8  19         55.47       -226.22       226.22 o
  -4   8  19       3948.30       3435.78       576.38 o
  -2   8  19       3020.15       2637.75       291.64 o
   0   8  19        223.08       -208.35       551.54 o
 -26   0  20       7732.21       6624.31       382.32 o
 -24   0  20       1465.92       1378.51       246.57 o
 -22   0  20       1037.75       1362.83       433.21 o
 -20   0  20        810.45       1104.18       324.55 o
 -18   0  20       2271.64       2286.38       314.03 o
 -16   0  20          3.79        545.30       236.18 o
 -14   0  20       9392.57       9645.17       324.14 o
 -12   0  20       4276.26       4373.98       317.52 o
 -10   0  20       1410.89       1826.25       227.77 o
  -8   0  20        162.90        373.57       181.46 o
  -6   0  20         11.97       -100.60       133.34 o
  -4   0  20        946.55        879.08       198.31 o
  -2   0  20        684.09        815.66       195.69 o
   0   0  20        328.44         55.86       269.89 o
   2   0  20        176.57        440.52       363.30 o
   4   0  20       2220.02       2653.25       368.99 o
   6   0  20       6764.88       6948.40       663.25 o
   8   0  20       1552.99       2929.50      1033.05 o
  10   0  20         49.63       -178.96       338.61 o
  12   0  20        593.19       2012.41       574.18 o
 -25   1  20          1.79        188.04       227.07 o
 -23   1  20        706.84        257.00       155.18 o
 -21   1  20         42.21        208.37       157.57 o
 -19   1  20        221.73        298.16       162.18 o
 -17   1  20        512.12        397.01       135.87 o
 -15   1  20        775.76        765.08       186.16 o
 -13   1  20        246.60       -112.98       161.80 o
 -11   1  20         61.61       -118.71       118.71 o
  -9   1  20       2658.91       2727.24       146.70 o
  -7   1  20        236.81        327.94       225.82 o
  -5   1  20       2128.40       2318.78       130.06 o
  -3   1  20         63.92         -0.76       119.44 o
  -1   1  20       1166.72        895.47       157.48 o
   1   1  20          9.07        250.59       145.52 o
   3   1  20        410.44        442.46       192.12 o
   5   1  20          3.42        270.98       183.76 o
   7   1  20       1682.57       1428.40       192.70 o
   9   1  20       2093.86       2535.13       209.45 o
  11   1  20          9.76       -188.37       188.37 o
  13   1  20         25.47        305.69       697.98 o
 -26   2  20        834.18        612.40       251.73 o
 -24   2  20       1994.54       1675.99       229.46 o
 -22   2  20        162.10        270.83       130.66 o
 -20   2  20         25.44        -33.60       148.08 o
 -18   2  20         30.88        207.96       202.81 o
 -16   2  20       1089.19       1814.30       236.37 o
 -14   2  20       1202.41       1612.41       192.14 o
 -12   2  20        196.27         37.70       221.42 o
 -10   2  20          8.01       -159.21       159.21 o
  -8   2  20        454.14        383.95       128.56 o
  -6   2  20        205.35         23.65        95.48 o
  -4   2  20       3279.31       3183.81       144.21 o
  -2   2  20        389.52        578.85       157.68 o
   0   2  20        695.24        937.64       113.09 o
   2   2  20        593.23        395.06       217.70 o
   4   2  20        623.80        404.83       187.41 o
   6   2  20        824.57       1102.68       170.18 o
   8   2  20       1487.00       1302.45       190.55 o
  10   2  20         85.70        266.14       200.55 o
  12   2  20          0.55        265.02       300.58 o
 -25   3  20       2924.62       3039.37       221.84 o
 -23   3  20        618.83        536.99       129.26 o
 -21   3  20       1113.78        838.14       215.13 o
 -19   3  20         65.08        -55.38       207.52 o
 -17   3  20         10.33         19.57       140.82 o
 -15   3  20       1490.06       1383.04       209.15 o
 -13   3  20        934.90        963.38       254.18 o
 -11   3  20         38.31         -9.30       131.01 o
  -9   3  20          4.25        408.92       155.06 o
  -7   3  20         96.43        179.41       121.73 o
  -5   3  20       1348.67       1502.79       201.72 o
  -3   3  20        201.44        241.57       114.62 o
  -1   3  20        385.13        101.31       201.54 o
   1   3  20        775.81        761.59       266.73 o
   3   3  20       2320.26       2047.16       283.21 o
   5   3  20       1508.21       1775.15       260.72 o
   7   3  20       1899.60       1830.11       243.90 o
   9   3  20         31.38       -140.39       205.41 o
  11   3  20        239.82       -142.37       356.24 o
 -22   4  20       1635.58       1078.96       237.28 o
 -20   4  20         12.71       -144.60       144.60 o
 -18   4  20        161.20        140.81       244.81 o
 -16   4  20        174.75       -144.43       144.43 o
 -14   4  20         38.80        282.23       192.82 o
 -12   4  20        404.44        279.03       135.83 o
 -10   4  20         59.66        425.06       163.73 o
  -8   4  20        533.09        455.21       189.99 o
  -6   4  20         61.40        199.52       172.57 o
  -4   4  20       1416.18       1535.25       167.01 o
  -2   4  20         61.46       -132.55       132.55 o
   0   4  20        184.67        123.85       275.65 o
   2   4  20         44.83       -129.76       129.76 o
   4   4  20         81.66         56.56       194.70 o
   6   4  20         52.11       -106.36       148.76 o
   8   4  20         70.63         70.99       173.28 o
  10   4  20        162.37       -351.27       351.27 o
 -21   5  20       1762.22       1912.79       192.33 o
 -19   5  20         22.93        304.52       306.49 o
 -17   5  20       1851.88       1722.36       372.15 o
 -15   5  20       2211.68       2197.80       202.36 o
 -13   5  20       3988.33       3848.67       211.50 o
 -11   5  20        200.84       -152.87       152.87 o
  -9   5  20       1023.05       1008.58       235.59 o
  -7   5  20         31.01         52.67       159.12 o
  -5   5  20       1370.42       1810.49       310.69 o
  -3   5  20       2031.46       1938.25       179.38 o
  -1   5  20        235.21        104.95       226.16 o
   1   5  20       1394.05       1062.67       226.10 o
   3   5  20          3.61        112.51       173.71 o
   5   5  20       5819.93       5817.01       420.42 o
   7   5  20       1612.50       1481.89       601.66 o
 -18   6  20         17.89        -47.19       150.99 o
 -16   6  20        551.01        425.19       214.24 o
 -14   6  20        416.55       -145.65       165.74 o
 -12   6  20       2144.20       2483.39       374.29 o
 -10   6  20         39.81       -275.34       279.83 o
  -8   6  20        888.79        -62.01       238.42 o
  -6   6  20        394.49         91.51       192.31 o
  -4   6  20       1741.27       1283.88       234.71 o
  -2   6  20         29.99        160.74       176.74 o
   0   6  20        529.62         75.74       209.79 o
   2   6  20         43.02        396.41       345.00 o
   4   6  20       1041.11       2308.04       308.76 o
 -13   7  20        513.18       -142.73       266.61 o
 -11   7  20         31.31        542.81       193.61 o
  -9   7  20       1617.54       1805.98       244.41 o
  -7   7  20         61.43       -174.87       174.87 o
  -5   7  20       4371.49       3896.18       620.97 o
  -3   7  20       5247.09       4644.81       325.17 o
  -1   7  20         44.00         79.14       291.64 o
 -23   1  21        278.23       -184.03       184.03 o
 -21   1  21       2201.01       2188.72       304.45 o
 -19   1  21         22.02        510.24       184.35 o
 -17   1  21         24.29       -132.85       182.63 o
 -15   1  21       6418.04       6371.24       438.47 o
 -13   1  21       2607.07       2894.61       268.84 o
 -11   1  21        818.93        985.92       231.03 o
  -9   1  21        707.97        604.96       215.66 o
  -7   1  21         96.31        105.24       119.55 o
  -5   1  21       1288.09       1093.33       122.56 o
  -3   1  21       2091.73       2732.46       289.63 o
  -1   1  21         74.45        -55.18       238.52 o
   1   1  21          8.86       -152.90       152.90 o
   3   1  21        575.24        358.10       323.26 o
   5   1  21       2811.77       2543.32       233.84 o
   7   1  21        782.01        917.34       340.49 o
   9   1  21        108.86        -21.60       215.40 o
 -22   2  21          5.01       -158.27       158.27 o
 -20   2  21        294.69        242.98       149.35 o
 -18   2  21       1074.18       1092.13       216.91 o
 -16   2  21       1431.19       1590.47       167.43 o
 -14   2  21        143.89         69.06       132.84 o
 -12   2  21        141.04        232.11       164.31 o
 -10   2  21         53.24        362.59       298.32 o
  -8   2  21        447.03        354.79       166.49 o
  -6   2  21       2782.20       2958.06       151.82 o
  -4   2  21       1824.36       1822.94       218.78 o
  -2   2  21        879.46       1416.08       315.61 o
   0   2  21        344.43        308.67       354.65 o
   2   2  21       2051.44       2140.39       225.38 o
   4   2  21         60.95        198.12       178.00 o
   6   2  21       2534.48       3117.81       372.19 o
   8   2  21        400.48        599.06       520.83 o
 -21   3  21         61.15        121.45       183.61 o
 -19   3  21       1258.51       1096.79       216.33 o
 -17   3  21       1474.40       1884.98       191.68 o
 -15   3  21        307.65        330.78       168.14 o
 -13   3  21        102.66        160.69       192.94 o
 -11   3  21         82.68        232.29       158.29 o
  -9   3  21        165.29         26.13       151.43 o
  -7   3  21          0.51         12.95       163.28 o
  -5   3  21       5040.36       5040.29       307.29 o
  -3   3  21       2131.89       1814.97       280.92 o
  -1   3  21       1285.69       1099.01       316.10 o
   1   3  21         20.01        210.59       242.00 o
   3   3  21       1744.59       1725.15       456.44 o
   5   3  21        127.03       -259.99       259.99 o
   7   3  21       2127.32       2473.08       466.55 o
 -20   4  21        618.12        245.41       182.94 o
 -18   4  21       2815.39       2749.95       359.90 o
 -16   4  21        523.11        447.33       176.67 o
 -14   4  21       2757.06       2753.59       253.43 o
 -12   4  21         59.89         71.43       212.48 o
 -10   4  21       1233.03        780.57       264.26 o
  -8   4  21         52.63        251.55       192.79 o
  -6   4  21        425.21        705.91       185.21 o
  -4   4  21        930.87        803.82       208.22 o
  -2   4  21        369.58        368.38       196.64 o
   0   4  21        741.62        543.76       421.79 o
   2   4  21         75.78        -12.25       345.27 o
   4   4  21       2666.21       2375.25       328.61 o
   6   4  21       1738.99       2194.17       402.87 o
 -17   5  21        185.24         81.23       440.93 o
 -15   5  21       1407.86       1153.16       239.00 o
 -13   5  21        249.95        276.70       246.88 o
 -11   5  21          5.00        382.78       186.25 o
  -9   5  21        263.61        -28.79       252.39 o
  -7   5  21        244.83        526.67       187.79 o
  -5   5  21        119.09        171.97       158.85 o
  -3   5  21          1.11        218.95       225.70 o
  -1   5  21        225.92        673.41       385.43 o
   1   5  21          2.86       -300.70       300.70 o
   3   5  21        198.89         45.40       315.04 o
 -12   6  21        247.56        209.07       178.98 o
 -10   6  21        210.27        646.35       205.32 o
  -8   6  21         59.49       -390.57       599.40 o
  -6   6  21       1606.34       1296.23       892.76 o
  -4   6  21       3028.56       2751.63       333.71 o
  -2   6  21        123.23       -315.99       701.75 o
 -20   0  22        185.18        724.30       275.30 o
 -18   0  22         84.33       -120.76       225.27 o
 -16   0  22       4811.70       5693.21       382.61 o
 -14   0  22      11138.32       9973.95       481.77 o
 -12   0  22        708.29        148.92       221.71 o
 -10   0  22       6660.28       5920.65       556.65 o
  -8   0  22        282.65        452.15       195.98 o
  -6   0  22       1169.11        674.68       217.02 o
  -4   0  22       3073.75       3073.33       543.45 o
  -2   0  22         76.50       -439.16       439.16 o
   0   0  22        592.79       -295.20       304.85 o
   2   0  22        509.99        355.78       386.94 o
   4   0  22       5241.45       5898.53       415.23 o
 -19   1  22        793.85        121.76       178.63 o
 -17   1  22        227.58         15.31       196.40 o
 -15   1  22          4.08        307.16       176.59 o
 -13   1  22        447.40        531.04       267.05 o
 -11   1  22         35.05        -55.09       193.19 o
  -9   1  22        260.51        349.06       213.43 o
  -7   1  22        948.81        685.56       145.50 o
  -5   1  22       2257.56       2342.12       172.75 o
  -3   1  22        124.67        145.27       218.69 o
  -1   1  22       1239.70       1167.99       251.66 o
   1   1  22         30.89        211.47       187.38 o
   3   1  22        200.87        136.48       421.69 o
   5   1  22        162.78        157.29       287.72 o
 -18   2  22        666.08        264.67       200.95 o
 -16   2  22       2145.51       1726.19       412.83 o
 -14   2  22        527.57        121.69       165.94 o
 -12   2  22        290.70        210.42       180.27 o
 -10   2  22        133.56        -27.30       164.64 o
  -8   2  22         81.46        312.38       222.67 o
  -6   2  22       1718.49       1194.30       167.37 o
[truncated: 1,788 more chars]
