# Supplementary material for: Crystal structure of μ-oxido-1,1′κ2 O:O-bis{tetra-μ-oxido-1:2κ2 O:O;1:3κ2 O:O;2:3κ4 O:O-tris[1,2,3(η5)-penta­methyl­cyclo­penta­dien­yl]-trianglo-trititanium(IV)}
Source: Acta Crystallogr E Crystallogr Commun. 2015 Mar 21;71(Pt 4):m97. doi: 10.1107/S2056989015004041 (PMC4438812; doi:10.1107/S2056989015004041)
Supplement: Supplementary file 3 [file e-71-00m97-Isup3.mol]

1
  --CCDC--021215    3D                              

165200  0  0  0  0  0  0  0  0999 V2000
   15.9872    1.8753    8.2388 C      0
   15.5596    0.6883    7.5891 C      0
   14.2807    0.9211    7.0256 C      0
   13.9067    2.2668    7.3205 C      0
   14.9666    2.8467    8.0703 C      0
   17.2547    2.0671    9.0356 C      0
   17.0699    1.9084    9.9854 H      0
   17.5816    2.9836    8.9145 H      0
   17.9365    1.4347    8.7249 H      0
   16.3266   -0.6129    7.5522 C      0
   15.8171   -1.3069    8.0192 H      0
   17.1932   -0.4931    7.9929 H      0
   16.4688   -0.8834    6.6200 H      0
   13.4446   -0.0993    6.2742 C      0
   14.0372   -0.7054    5.7809 H      0
   12.8517    0.3630    5.6457 H      0
   12.9074   -0.6141    6.9115 H      0
   12.6326    2.9608    6.8974 C      0
   12.2939    2.5510    6.0741 H      0
   12.8142    3.9104    6.7394 H      0
   11.9607    2.8706    7.6066 H      0
   14.9711    4.2369    8.6301 C      0
   14.5921    4.2266    9.5342 H      0
   14.4354    4.8224    8.0578 H      0
   15.8936    4.5713    8.6652 H      0
   18.4385    6.7297    7.0537 C      0
   17.3146    7.0048    6.2145 C      0
   17.7521    6.9660    4.8733 C      0
   19.1619    6.6943    4.8558 C      0
   19.5831    6.5436    6.2075 C      0
   18.4563    6.6624    8.5546 C      0
   17.5357    6.6886    8.8952 H      0
   18.9563    7.4259    8.9110 H      0
   18.8864    5.8291    8.8408 H      0
   15.8891    7.2593    6.6587 C      0
   15.5414    8.0549    6.2040 H      0
   15.8702    7.4020    7.6277 H      0
   15.3343    6.4843    6.4322 H      0
   16.8881    7.1828    3.6550 C      0
   16.1704    6.5140    3.6392 H      0
   17.4351    7.0938    2.8457 H      0
   16.4967    8.0811    3.6866 H      0
   20.0142    6.6064    3.6093 C      0
   20.9412    6.4181    3.8621 H      0
   19.9748    7.4579    3.1266 H      0
   19.6790    5.8873    3.0353 H      0
   20.9729    6.2663    6.7026 C      0
   21.5751    6.1567    5.9389 H      0
   20.9713    5.4456    7.2380 H      0
   21.2787    7.0162    7.2555 H      0
   20.5785    0.5410    6.0214 C      0
   21.3477    1.7258    5.8634 C      0
   21.2942    2.1047    4.4994 C      0
   20.4912    1.1323    3.8007 C      0
   20.0556    0.1587    4.7434 C      0
   20.4071   -0.2454    7.3082 C      0
   21.1981   -0.8035    7.4574 H      0
   19.6125   -0.8150    7.2397 H      0
   20.3013    0.3767    8.0578 H      0
   22.0883    2.4460    6.9676 C      0
   22.5831    3.2028    6.5902 H      0
   22.7145    1.8274    7.3977 H      0
   21.4460    2.7725    7.6330 H      0
   21.9626    3.2964    3.8656 C      0
   22.0990    3.9926    4.5415 H      0
   21.3944    3.6468    3.1476 H      0
   22.8297    3.0270    3.4952 H      0
   20.1666    1.1562    2.3261 C      0
   20.8802    0.7054    1.8275 H      0
   20.0949    2.0853    2.0241 H      0
   19.3164    0.6951    2.1716 H      0
   19.2021   -1.0444    4.4608 C      0
   18.2764   -0.8572    4.7241 H      0
   19.5393   -1.8103    4.9699 H      0
   19.2347   -1.2498    3.5023 H      0
   14.6688    2.1961    4.3888 O      0
   16.3129    4.1653    5.8732 O      0
   17.3896    1.4770    5.4414 O      0
   18.6771    3.7575    4.2717 O      0
   18.9898    3.5144    6.7545 O      0
   15.7864    2.3734    5.8539 Ti     0
   18.0549    4.7571    5.7175 Ti     0
   19.0529    2.2781    5.3501 Ti     0
   13.3504    1.8753    0.5388 C      0
   13.7781    0.6883    1.1885 C      0
   15.0569    0.9211    1.7520 C      0
   15.4309    2.2668    1.4571 C      0
   14.3710    2.8467    0.7073 C      0
   12.0829    2.0671   -0.2581 C      0
   12.2677    1.9084   -1.2078 H      0
   11.7560    2.9836   -0.1369 H      0
   11.4012    1.4347    0.0527 H      0
   13.0110   -0.6129    1.2253 C      0
   13.5206   -1.3069    0.7584 H      0
   12.1444   -0.4931    0.7847 H      0
   12.8688   -0.8834    2.1575 H      0
   15.8930   -0.0993    2.5034 C      0
   15.3005   -0.7054    2.9967 H      0
   16.4859    0.3630    3.1318 H      0
   16.4303   -0.6141    1.8661 H      0
   16.7051    2.9608    1.8802 C      0
   17.0437    2.5510    2.7035 H      0
   16.5235    3.9104    2.0382 H      0
   17.3770    2.8706    1.1709 H      0
   14.3666    4.2369    0.1475 C      0
   14.7456    4.2266   -0.7566 H      0
   14.9023    4.8224    0.7198 H      0
   13.4441    4.5713    0.1124 H      0
   10.8992    6.7297    1.7239 C      0
   12.0230    7.0048    2.5631 C      0
   11.5855    6.9660    3.9043 C      0
   10.1757    6.6943    3.9218 C      0
    9.7545    6.5436    2.5701 C      0
   10.8814    6.6624    0.2230 C      0
   11.8019    6.6886   -0.1176 H      0
   10.3813    7.4259   -0.1334 H      0
   10.4513    5.8291   -0.0632 H      0
   13.4485    7.2593    2.1189 C      0
   13.7963    8.0549    2.5736 H      0
   13.4675    7.4020    1.1499 H      0
   14.0034    6.4843    2.3454 H      0
   12.4495    7.1828    5.1226 C      0
   13.1673    6.5140    5.1384 H      0
   11.9026    7.0938    5.9319 H      0
   12.8410    8.0811    5.0910 H      0
    9.3234    6.6064    5.1682 C      0
    8.3965    6.4181    4.9154 H      0
    9.3628    7.4579    5.6510 H      0
    9.6586    5.8873    5.7423 H      0
    8.3648    6.2663    2.0750 C      0
    7.7625    6.1567    2.8387 H      0
    8.3663    5.4456    1.5396 H      0
    8.0590    7.0162    1.5220 H      0
    8.7591    0.5410    2.7562 C      0
    7.9900    1.7258    2.9142 C      0
    8.0434    2.1047    4.2782 C      0
    8.8465    1.1323    4.9769 C      0
    9.2820    0.1587    4.0342 C      0
    8.9305   -0.2454    1.4694 C      0
    8.1396   -0.8035    1.3201 H      0
    9.7251   -0.8150    1.5378 H      0
    9.0363    0.3767    0.7198 H      0
    7.2493    2.4460    1.8099 C      0
    6.7545    3.2028    2.1874 H      0
    6.6231    1.8274    1.3798 H      0
    7.8917    2.7725    1.1446 H      0
    7.3750    3.2964    4.9119 C      0
    7.2386    3.9926    4.2361 H      0
    7.9433    3.6468    5.6299 H      0
    6.5080    3.0270    5.2823 H      0
    9.1710    1.1562    6.4515 C      0
    8.4575    0.7054    6.9501 H      0
    9.2427    2.0853    6.7535 H      0
   10.0213    0.6951    6.6060 H      0
   10.1356   -1.0444    4.3168 C      0
   11.0612   -0.8572    4.0535 H      0
    9.7984   -1.8103    3.8077 H      0
   10.1029   -1.2498    5.2753 H      0
   13.0247    4.1653    2.9043 O      0
   11.9480    1.4770    3.3362 O      0
   10.6606    3.7575    4.5059 O      0
   10.3478    3.5144    2.0231 O      0
   13.5512    2.3734    2.9236 Ti     0
   11.2827    4.7571    3.0600 Ti     0
   10.2848    2.2781    3.4275 Ti     0
  1  2  1
  1  5  1
  1  6  1
  1 81  1
  2  3  1
  2 10  1
  2 81  1
  3  4  1
  3 14  1
  3 81  1
  4  5  1
  4 18  1
  4 81  1
  5 22  1
  5 81  1
  6  7  1
  6  8  1
  6  9  1
 10 11  1
 10 12  1
 10 13  1
 14 15  1
 14 16  1
 14 17  1
 18 19  1
 18 20  1
 18 21  1
 22 23  1
 22 24  1
 22 25  1
 26 27  1
 26 30  1
 26 31  1
 26 82  1
 27 28  1
 27 35  1
 27 82  1
 28 29  1
 28 39  1
 28 82  1
 29 30  1
 29 43  1
 29 82  1
 30 47  1
 30 82  1
 31 32  1
 31 33  1
 31 34  1
 35 36  1
 35 37  1
 35 38  1
 39 40  1
 39 41  1
 39 42  1
 43 44  1
 43 45  1
 43 46  1
 47 48  1
 47 49  1
 47 50  1
 51 52  1
 51 55  1
 51 56  1
 51 83  1
 52 53  1
 52 60  1
 52 83  1
 53 54  1
 53 64  1
 53 83  1
 54 55  1
 54 68  1
 54 83  1
 55 72  1
 55 83  1
 56 57  1
 56 58  1
 56 59  1
 60 61  1
 60 62  1
 60 63  1
 64 65  1
 64 66  1
 64 67  1
 68 69  1
 68 70  1
 68 71  1
 72 73  1
 72 74  1
 72 75  1
 76 81  1
 76163  1
 77 81  1
 77 82  1
 78 81  1
 78 83  1
 79 82  1
 79 83  1
 80 82  1
 80 83  1
 82 83  1
 84 85  1
 84 88  1
 84 89  1
 84163  1
 85 86  1
 85 93  1
 85163  1
 86 87  1
 86 97  1
 86163  1
 87 88  1
 87101  1
 87163  1
 88105  1
 88163  1
 89 90  1
 89 91  1
 89 92  1
 93 94  1
 93 95  1
 93 96  1
 97 98  1
 97 99  1
 97100  1
101102  1
101103  1
101104  1
105106  1
105107  1
105108  1
109110  1
109113  1
109114  1
109164  1
110111  1
110118  1
110164  1
111112  1
111122  1
111164  1
112113  1
112126  1
112164  1
113130  1
113164  1
114115  1
114116  1
114117  1
118119  1
118120  1
118121  1
122123  1
122124  1
122125  1
126127  1
126128  1
126129  1
130131  1
130132  1
130133  1
134135  1
134138  1
134139  1
134165  1
135136  1
135143  1
135165  1
136137  1
136147  1
136165  1
137138  1
137151  1
137165  1
138155  1
138165  1
139140  1
139141  1
139142  1
143144  1
143145  1
143146  1
147148  1
147149  1
147150  1
151152  1
151153  1
151154  1
155156  1
155157  1
155158  1
159163  1
159164  1
160163  1
160165  1
161164  1
161165  1
162164  1
162165  1
164165  1
M  END
$$$$
